# Supplementary material for: RNAi of Complex I and V of the electron transport chain in glutamate neurons extends life span, increases sleep, and decreases locomotor activity in Drosophila melanogaster
Source: PLoS One. 2023 Jun 15;18(6):e0286828. doi: 10.1371/journal.pone.0286828 (PMC10270625; doi:10.1371/journal.pone.0286828)
Supplement: S1 Table — (XLSX) [file pone.0286828.s005.xlsx]

## Sheet: Sheet1
GAL4 driver	RNAi target	Mean lifespan	% change	p value (log rank)	Maximum average lifespan	% change	p value	N
		(days)			(days)		(t test)
D42-GAL4	Control	51.1			67.6			367
	CG9172	56.7	11	< 0.0001	74.1	9.6	< 0.0001	364
	CG5389	59.9	17.2	< 0.0001	81.2	20.1	< 0.0001	389
VGlut-GAL4	Control	51.3			69.4			379
	CG9172	65.4	27.5	< 0.0001	86.7	24.9	< 0.0001	395
	CG5389	64.5	25.7	< 0.0001	88	26.8	< 0.0001	406
ChAT-GAL4	Control	53.5			77.1			331
	CG9172	54.4	1.7	0.81	75.7	-1.8	0.04	322
	CG5389	55.9	4.5	0.54	77.6	0.6	0.28	363
VGlut-GAL80; D42-GAL4	Control	46.4			61			600
	CG9172	47.5	2.4	0.91	60.8	-0.3	0.41	635
	CG5389	47.4	2.2	0.44	62.1	1.8	0.03	626
