# Supplementary material for: RNAi of Complex I and V of the electron transport chain in glutamate neurons extends life span, increases sleep, and decreases locomotor activity in Drosophila melanogaster
Source: PLoS One. 2023 Jun 15;18(6):e0286828. doi: 10.1371/journal.pone.0286828 (PMC10270625; doi:10.1371/journal.pone.0286828)
Supplement: S2 Table — (XLSX) [file pone.0286828.s006.xlsx]

## Sheet: Sheet1
	Genotype
Measurement	D42-GAL4 / + (control)	D42>CG9172 RNAi	D42>CG5389 RNAi	UAS-CG9172-RNAi (control)	UAS-CG5389-RNAi (control)
Total activity in LD	0.9187 ± 0.072	0.62 ± 0.08	0.56 ± 0.09	0.8768 ± 0.069	0.8513 ± 0.055
(avg count per min)
p values		0.029	0.005	0.8938	0.7485
% change		-32.1	-39.5	-4.56	-7.34
Activity at night, LD	0.815 ± 0.09	0.296 ± 0.07	0.253 ± 0.07	0.68 ± 0.115	0.6145 ± 0.075
(avg count per min)
p values		<0.0001	<0.0001	0.568	0.291
% change		-63.681	-68.957	-16.6	-24.5
Activity during day, LD (avg count per min)	1.014 ± 0.11	0.926 ± 0.12	0.835 ± 0.13	1.058 ± 0.06	1.069 ± 0.05
p values		0.86	0.539	0.92	0.87
% change		-8.679	-17.653	4.34	5.42
Total activity in DD (avg count per min)	1.08 ± 0.06	0.857 ± 0.04	0.7931 ± 0.03
p values		0.0011	<0.0001
% change		20.648	31.574
