# Supplementary material for: RNAi of Complex I and V of the electron transport chain in glutamate neurons extends life span, increases sleep, and decreases locomotor activity in Drosophila melanogaster
Source: PLoS One. 2023 Jun 15;18(6):e0286828. doi: 10.1371/journal.pone.0286828 (PMC10270625; doi:10.1371/journal.pone.0286828)
Supplement: S3 Table — (XLSX) [file pone.0286828.s007.xlsx]

## Sheet: Sheet1
	Genotype
Measurement	D42-GAL4 / + (control)	D42>CG9172 RNAi	D42>CG5389 RNAi	UAS-CG9172-RNAi (control)	UAS-CG5389-RNAi (control)
Total sleep in LD	8.12 ± 0.09	15.81 ± 1.27	17.42 ± 1.30	7.82 ± 0.62	8.954 ± 0.69
(min per 30 min)
p values		<0.0001	<0.0001	0.95	0.68
% change		94.73	114.56	-3.68	10.3
Sleep at night, LD	11.24 ± 0.97	21.91 ± 1.20	23.23 ± 1.17	11.4 ± 0.649	13.14 ± 0.512
(min per 30 min)
p values		<0.0001	<0.0001	0.9865	0.1661
% change		94.93	106.67	1.4	16.9
Sleep during day, LD	5.25 ± 0.93	10.2 ± 1.44	12.08 ± 1.66	4.53 ± 0.37	5.1 ± 0.54
(min per 30 min)
p values		0.0345	0.0022	0.72	0.985
% change		94.25	130.05	-13.7	-2.9
Sleep bout length (min)	22.5 ± 0.46	29.5 ± 0.58	31.9 ± 0.65	22.26 ± 1.13	21.04 ± 0.73
p values		<0.0001	<0.0001	0.998	0.343
% change		31.11	41.78	-1.07	-6.49
