# Supplementary material for: RNAi of Complex I and V of the electron transport chain in glutamate neurons extends life span, increases sleep, and decreases locomotor activity in Drosophila melanogaster
Source: PLoS One. 2023 Jun 15;18(6):e0286828. doi: 10.1371/journal.pone.0286828 (PMC10270625; doi:10.1371/journal.pone.0286828)
Supplement: S4 Table — (XLSX) [file pone.0286828.s008.xlsx]

## Sheet: Glutamate (D42)
Female life span, day of death noted
Genotype	D42-GAL4 /+	D42>CG9172 RNAi	D42>CG5389 RNAi
	5	9	5
	5	9	5
	12	16	12
	15	16	12
	16	23	16
	16	23	19
	18	23	23
	19	29	25
	22	29	26
	23	29	29
	23	29	29
	23	29	29
	25	29	29
	26	32	32
	26	33	33
	26	33	33
	26	33	33
	26	33	33
	29	33	36
	29	37	37
	29	37	37
	29	37	37
	32	39	37
	32	44	37
	33	44	39
	33	44	40
	33	44	40
	33	47	40
	33	47	40
	33	47	40
	33	50	44
	36	51	44
	36	53	44
	36	53	44
	36	54	47
	36	54	47
	36	54	47
	36	54	47
	36	54	47
	36	57	47
	37	57	51
	37	58	51
	37	58	51
	37	58	53
	37	58	53
	37	58	53
	37	58	53
	37	58	54
	37	58	54
	39	58	54
	39	58	54
	39	61	54
	39	61	54
	39	61	54
	40	61	54
	40	61	57
	40	61	57
	40	61	57
	40	61	57
	40	64	57
	40	64	58
	40	64	58
	40	65	58
	42	65	58
	42	65	58
	42	65	58
	42	65	58
	42	65	58
	42	65	58
	42	65	58
	42	65	60
	42	65	60
	42	65	61
	42	67	61
	42	67	61
	42	67	61
	44	67	61
	44	67	61
	44	67	61
	44	67	61
	44	67	64
	44	67	64
	44	67	64
	44	67	64
	44	68	64
	44	68	64
	44	68	64
	44	68	64
	44	68	64
	47	68	64
	47	68	64
	47	68	64
	47	68	64
	47	68	64
	47	68	64
	47	68	64
	47	68	65
	47	68	65
	47	71	65
	47	71	65
	47	71	65
	47	71	65
	47	71	65
	47	71	65
	47	71	65
	47	71	65
	47	71	65
	47	71	65
	47	71	65
	47	72	65
	47	72	65
	47	72	65
	47	72	65
	47	72	65
	47	72	65
	47	72	65
	47	72	65
	47	72	65
	47	72	65
	50	72	65
	50	72	67
	50	72	67
	50	72	67
	50	72	67
	50	72	67
	50	74	67
	50	74	67
	50	74	67
	50	74	67
	50	74	67
	50	74	67
	50	74	67
	51	74	67
	51	74	67
	51	74	68
	51	74	68
	51	74	68
	51	74	68
	51	74	68
	51	74	68
	51	74	68
	51	74	68
	51	74	68
	51	74	68
	51	74	68
	51	74	68
	51	74	68
	51	74	68
	51	74	68
	53	74	68
	53	74	68
	53	74	68
	53	74	68
	53	74	68
	53	74	68
	53	74	68
	53	74	68
	54	74	68
	54	74	68
	54	74	68
	54	74	68
	54	74	68
	54	74	68
	54	74	71
	54	74	71
	54	74	71
	54	74	71
	54	74	71
	54	74	71
	54	74	71
	57	74	71
	57	74	71
	57	74	71
	57	75	71
	57	75	71
	57	75	71
	57	75	71
	57	75	71
	57	75	71
	57	75	71
	57	75	71
	57	75	71
	57	75	72
	57	75	72
	57	75	72
	57	75	72
	57	75	72
	57	75	72
	58	75	72
	58	75	72
	58	75	72
	58	75	72
	58	75	72
	58	75	72
	58	75	72
	58	75	72
	58	75	72
	58	75	72
	58	75	72
	58	75	72
	58	75	72
	58	78	72
	58	78	72
	58	78	72
	58	78	72
	58	78	74
	58	78	74
	58	78	74
	58	78	74
	58	78	74
	58	78	74
	58	78	74
	58	78	74
	58	78	74
	58	78	74
	58	78	74
	58	78	74
	58	78	74
	58	78	74
	58	78	74
	58	78	74
	58	78	74
	58	78	74
	58	78	74
	60	78	74
	60	78	74
	60	78	74
	60	78	74
	60	78	74
	60	78	74
	60	78	74
	60	78	74
	60	78	74
	60	78	74
	60	78	74
	60	78	74
	60	78	74
	60	78	74
	60	78	74
	60	78	74
	60	78	74
	60	78	74
	60	79	74
	60	79	75
	60	79	75
	61	79	75
	61	79	75
	61	79	75
	61	79	75
	61	79	75
	61	79	75
	61	79	75
	61	79	75
	61	79	75
	61	79	75
	61	79	75
	61	79	75
	61	79	75
	61	79	75
	61	79	75
	61	79	75
	61	79	75
	61	79	75
	61	79	75
	61	79	75
	61	79	75
	61	79	75
	61	79	75
	61	79	75
	61	79	75
	61	79	75
	61	79	75
	61	79	75
	61	79	75
	61	79	75
	61	79	75
	61	79	75
	61	79	75
	61	79	75
	64	79	75
	64	79	75
	64	79	75
	64	79	75
	64	79	75
	64	79	75
	64	79	75
	64	79	75
	64	79	75
	64	79	75
	64	79	75
	64	79	75
	64	79	75
	64	79	75
	64	79	75
	64	79	75
	64	79	75
	64	79	75
	64	79	75
	64	79	75
	64	79	75
	64	79	75
	64	79	75
	64	79	75
	64	79	75
	64	79	75
	64	81	75
	64	81	75
	64	81	75
	64	81	75
	65	81	75
	65	81	75
	65	81	75
	65	81	75
	65	81	75
	65	81	75
	65	81	75
	65	81	75
	65	81	75
	65	81	75
	65	81	75
	65	81	75
	65	81	75
	65	81	75
	65	81	75
	65	81	75
	65	81	75
	65	81	75
	65	81	78
	65	81	78
	65	81	78
	65	81	78
	65	81	78
	65	81	78
	65	81	78
	65	81	78
	65	81	78
	65	82	78
	65	82	78
	65	82	78
	65	82	78
	65	82	78
	65	82	78
	65	82	78
	65	82	78
	65	82	78
	65	82	78
	65	82	78
	65	82	78
	65	82	78
	65	82	78
	65	82	78
	65	82	78
	65	82	78
	65	82	78
	65	82	78
	65	82	79
	65	82	79
	65	82	79
	65	82	79
	65	82	79
	65	82	79
	65	82	79
	65	82	79
	65	82	79
	65	82	79
	65	82	79
	65	82	79
	65	82	79
	65	82	79
	67	82	79
	67	82	79
	67	85	79
	67	85	79
	67	85	79
	67	85	79
	67	85	79
	67	85	79
	67	85	79
	67	85	79
	67	85	79
	67	85	79
	67	86	79
	67	86	79
	67	86	79
	67	86	79
	67	86	79
	68	86	79
	68	86	79
	68	86	79
	68	86	79
	68	86	79
	68	86	79
	68	86	79
	68	86	79
	68	86	79
	68	86	79
	68	86	79
	68	86	79
	68	86	79
	68	86	79
	68	86	79
	68	86	79
	68	86	79
	68	86	79
	68	86	79
	68	86	79
	68	86	79
	68	86	79
	68	86	79
	68	86	79
	68	86	79
	68	86	79
	68	86	79
	68	86	79
	68	86	79
	68	86	79
	68	86	79
	68	86	79
	68	86	79
	68	86	79
	68	86	79
	68	86	79
	68	86	79
	68	86	79
	68	86	79
	68	86	79
	68	86	79
	68	86	79
	68	86	79
	68	86	79
	68	86	79
	68	86	79
	71	86	79
	71	86	79
	71	86	79
	71	86	79
	71	86	79
	71	86	79
	71	86	79
	71	86	79
	71	86	79
	71	86	79
	71	86	79
	71	86	79
	71	86	79
	71	86	79
	71	86	79
	71	86	79
	71	86	79
	72	86	79
	72	86	79
	72	89	79
	72	89	79
	72	89	79
	72	89	79
	72	89	81
	72	89	81
	72	89	81
	72	89	81
	72	89	81
	72	89	81
	72	89	81
	72	89	81
	72	89	81
	72	89	81
	72	89	81
	72	89	81
	72	93	81
	72	93	81
	72	93	81
	72	96	81
	72		81
	72		82
	72		82
	72		82
	72		82
	72		82
	72		82
	72		82
	72		82
	72		82
	72		82
	72		82
	72		82
	72		82
	72		82
	72		82
	72		82
	72		82
	72		82
	72		82
	72		82
	72		82
	72		82
	72		82
	72		82
	72		82
	72		82
	72		82
	72		82
	72		82
	74		82
	74		82
	74		82
	74		82
	74		82
	74		82
	74		82
	74		82
	74		82
	74		82
	74		82
	74		82
	74		82
	74		82
	74		82
	74		85
	74		85
	74		85
	74		86
	74		86
	74		86
	75		86
	75		86
	75		86
	75		86
	75		86
	75		86
	75		86
	75		86
	75		86
	75		86
	75		86
	75		86
	75		86
	75		86
	75		86
	75		86
	75		86
	75		86
	75		86
	75		86
	75		88
	78		89
	78		89
	78		93
	78		93
	78		93
	78
	78
	78
	78
	78
	79
	79
	79
	79
	79
	79
	79
	79
	79
	79
	79
	81
	81
	81
	81
	81
	81
	81
	81
	81
	81
	81
	81
	81
	81
	81
	81
	81
	81
	81
	81
	82
	82
	82
	82
	86
	86
	86
	89
	93

## Sheet: Glutamate (VGlut)
Female life span, day of death noted
Genotype	VGlut-GAL4 /+	VGlut>CG9172 RNAi	VGlut>CG5389 RNAi
	7	14	7
	7	18	18
	7	18	18
	18	18	18
	18	22	25
	22	25	25
	22	25	25
	25	25	25
	25	25	25
	25	28	25
	25	28	28
	28	28	28
	28	28	28
	28	28	28
	28	28	28
	28	32	32
	28	32	32
	32	32	32
	32	32	32
	32	32	32
	32	32	32
	32	32	32
	32	32	32
	32	35	32
	32	35	32
	32	35	32
	32	35	32
	32	35	32
	32	35	35
	32	39	35
	32	39	35
	32	39	35
	35	39	35
	35	39	35
	35	39	35
	35	39	39
	35	39	39
	35	39	39
	35	39	39
	39	39	39
	39	41	41
	39	41	41
	39	41	42
	39	41	42
	39	41	46
	39	42	46
	39	42	46
	39	42	46
	39	42	46
	39	46	46
	39	46	46
	39	46	46
	41	49	49
	41	49	49
	41	49	49
	41	49	49
	42	53	49
	42	56	53
	46	56	53
	46	56	53
	46	56	53
	46	56	53
	46	56	56
	46	56	56
	46	60	56
	46	60	56
	46	60	56
	49	60	56
	49	60	56
	49	63	56
	49	63	56
	49	63	60
	49	63	60
	49	67	60
	49	67	60
	49	67	60
	49	67	60
	53	67	60
	53	67	60
	53	67	60
	53	67	60
	53	67	60
	53	67	60
	53	67	60
	53	67	63
	53	67	63
	53	67	63
	53	67	67
	53	67	67
	53	71	67
	53	71	67
	53	71	67
	53	71	67
	53	71	67
	53	71	67
	53	71	67
	53	71	67
	53	71	67
	53	71	67
	53	71	71
	53	71	71
	53	71	71
	53	71	71
	53	71	71
	53	71	71
	53	71	71
	53	71	71
	53	71	71
	53	71	71
	53	71	71
	53	71	71
	53	71	71
	53	74	71
	53	74	71
	53	74	71
	53	74	71
	53	74	71
	53	74	71
	53	74	74
	53	74	74
	53	74	74
	53	74	74
	53	74	74
	53	75	74
	53	75	74
	56	75	74
	56	75	74
	56	75	74
	56	75	74
	56	75	74
	56	75	75
	56	75	75
	56	77	75
	56	77	75
	56	77	75
	56	77	75
	56	77	75
	56	77	75
	56	77	75
	56	77	75
	56	77	77
	56	77	77
	56	77	77
	56	77	77
	56	77	77
	56	77	77
	56	77	77
	56	77	77
	56	77	77
	56	77	77
	60	77	77
	60	77	77
	60	77	77
	60	77	77
	60	77	77
	60	77	77
	60	81	77
	60	81	77
	60	81	77
	60	81	77
	60	81	77
	60	81	77
	60	81	77
	60	81	77
	60	81	77
	60	81	77
	60	81	77
	60	81	77
	60	81	77
	60	81	81
	60	81	81
	60	81	81
	60	81	81
	60	81	81
	60	81	81
	60	81	81
	60	81	81
	60	81	81
	60	81	81
	60	81	81
	60	81	81
	60	81	81
	60	81	81
	63	81	81
	63	81	81
	63	81	81
	63	81	81
	63	81	81
	63	81	81
	63	81	81
	63	81	81
	63	81	81
	63	81	81
	63	81	81
	63	81	81
	63	81	81
	63	81	81
	63	81	81
	63	81	81
	63	81	81
	63	81	81
	63	81	81
	63	81	81
	63	81	81
	63	81	81
	63	81	81
	63	81	81
	63	81	81
	63	81	81
	63	85	81
	63	85	81
	63	85	81
	63	85	81
	63	85	81
	63	85	81
	63	85	81
	63	85	81
	63	85	81
	63	85	81
	63	85	81
	63	85	81
	63	85	81
	63	85	81
	63	85	84
	63	85	84
	63	85	84
	67	85	84
	67	85	84
	67	85	84
	67	85	84
	67	85	84
	67	85	84
	67	85	84
	67	85	84
	67	85	84
	67	85	84
	67	85	84
	67	85	84
	67	85	84
	67	85	84
	67	85	84
	67	85	84
	67	85	84
	67	85	84
	67	85	84
	67	85	84
	67	85	85
	67	85	85
	67	85	85
	67	85	85
	67	85	85
	67	85	85
	67	85	85
	67	85	85
	67	85	85
	67	85	85
	67	85	85
	67	85	85
	67	85	85
	67	85	85
	67	85	85
	67	85	85
	67	85	85
	67	85	85
	67	85	85
	67	85	85
	67	85	85
	67	85	85
	67	85	85
	67	85	85
	67	88	85
	67	88	85
	67	88	85
	67	88	85
	67	88	85
	67	88	85
	67	88	85
	67	88	85
	67	88	85
	67	88	85
	67	88	85
	67	88	85
	67	88	88
	67	88	88
	67	88	88
	67	88	88
	67	88	88
	67	88	88
	67	88	88
	67	88	88
	67	88	88
	67	88	88
	67	88	88
	67	88	88
	67	88	88
	67	88	88
	67	88	88
	67	88	88
	67	88	88
	67	88	88
	67	88	88
	67	88	88
	67	88	88
	67	91	88
	67	91	88
	67	91	88
	67	91	88
	67	91	88
	67	91	88
	67	91	88
	67	91	88
	67	91	88
	67	91	88
	67	91	88
	67	91	88
	67	91	88
	67	91	88
	67	91	88
	67	91	88
	67	91	88
	67	91	88
	67	91	88
	67	91	88
	67	91	88
	67	91	88
	67	91	88
	67	91	88
	71	91	88
	71	91	88
	71	91	88
	71	91	88
	71	91	88
	71	91	88
	71	91	88
	71	91	88
	71	91	88
	71	91	88
	71	91	91
	71	91	91
	71	91	91
	71	91	91
	71	91	91
	71	91	91
	71	91	91
	71	91	91
	71	91	91
	71	91	91
	71	91	91
	71	91	91
	71	91	91
	71	91	91
	71	91	91
	71	91	91
	71	91	91
	71	91	91
	71	91	91
	71	91	91
	71	91	91
	71	91	91
	71	95	91
	71	95	91
	71	95	91
	71	95	91
	71	95	91
	71	95	91
	71	95	91
	71	95	91
	71	95	91
	74	95	91
	74	95	91
	74	95	91
	74	95	91
	74	95	91
	74	95	91
	74	95	91
	74	95	91
	74	95	95
	74	95	95
	74	95	95
	75	95	95
	75	95	95
	75	95	95
	75	95	95
	75	98	95
	75	98	98
	75	98	98
	77	98	98
	77
	77
	77
	77
	77
	77
	77
	77
	77
	77
	77
	77
	77
	77
	77
	77
	77
	77
	77
	77
	77
	77
	77
	77
	77
	81
	81
	81
	81
	81
	81
	81
	81
	81
	81
	81
	81
	81
	81
	84
	84
	85
	85
	85
	85
	88
	88
	88
	91
	95

## Sheet: Acetylcholine (ChAT)
Female life span, day of death noted
Genotype	ChAT-GAL4 /+	ChAT>CG9172 RNAi	ChAT>CG5389 RNAi
	6	6	6
	12	6	9
	16	9	9
	16	12	12
	16	20	16
	17	24	26
	19	26	26
	23	31	30
	23	33	30
	23	34	31
	23	37	33
	24	38	34
	24	38	37
	24	38	37
	24	38	37
	24	41	37
	30	41	38
	30	41	40
	30	41	41
	30	41	44
	30	41	48
	30	41	48
	30	41	48
	31	46	50
	31	46	51
	31	46	51
	33	48	54
	33	48	56
	33	48	56
	33	50	58
	34	50	58
	38	50	58
	38	50	58
	38	51	59
	40	51	59
	41	53	59
	41	54	59
	41	56	61
	44	56	61
	44	61	62
	44	61	62
	46	61	62
	46	62	62
	46	62	65
	48	62	65
	48	65	65
	50	65	65
	50	65	65
	50	65	65
	50	65	65
	51	65	65
	51	66	66
	51	66	66
	51	66	66
	51	66	66
	53	66	68
	53	66	68
	56	66	68
	56	66	68
	56	68	68
	56	68	68
	56	68	68
	56	68	68
	56	68	68
	56	68	68
	56	68	68
	58	68	68
	58	68	68
	58	68	68
	58	68	68
	58	68	68
	58	68	68
	58	68	68
	58	68	68
	58	68	68
	58	68	68
	58	68	68
	58	68	68
	59	68	68
	59	68	68
	59	68	68
	61	68	69
	61	68	69
	61	68	69
	61	68	69
	61	68	72
	61	69	72
	61	69	72
	61	69	72
	61	69	72
	62	69	72
	62	69	72
	62	72	72
	62	72	72
	62	72	72
	62	72	73
	62	72	73
	62	73	73
	65	73	73
	65	73	73
	65	73	73
	65	73	73
	65	73	73
	65	73	73
	65	73	73
	65	73	73
	65	73	73
	65	73	73
	65	73	73
	65	73	73
	65	73	73
	65	73	73
	65	73	73
	65	73	73
	65	73	73
	65	73	73
	65	73	73
	65	73	73
	66	73	73
	66	76	73
	66	76	73
	66	76	73
	66	76	73
	66	76	73
	66	76	76
	66	76	76
	66	76	76
	68	76	76
	68	76	76
	68	76	76
	68	76	76
	68	78	76
	68	78	76
	68	78	76
	68	78	76
	68	78	76
	68	78	76
	68	78	76
	68	78	76
	68	78	76
	68	78	76
	68	78	76
	68	78	78
	68	78	78
	68	78	78
	68	78	78
	68	78	78
	68	80	78
	68	80	78
	68	80	78
	68	80	78
	68	80	78
	68	80	78
	68	80	78
	68	80	78
	68	80	78
	68	80	78
	68	80	78
	68	80	78
	68	80	78
	68	80	78
	68	80	78
	68	80	78
	68	80	78
	68	80	78
	68	80	78
	69	80	78
	69	80	78
	69	80	80
	69	80	80
	69	80	80
	69	80	80
	69	80	80
	69	80	80
	72	82	80
	72	82	80
	72	82	80
	72	82	80
	72	82	80
	72	82	80
	72	82	80
	73	82	80
	73	82	80
	73	82	80
	73	82	80
	73	82	80
	73	82	80
	73	82	80
	73	82	80
	73	82	80
	73	82	80
	73	82	80
	73	82	80
	73	82	80
	73	82	80
	76	82	80
	76	83	80
	76	83	80
	76	83	80
	76	83	80
	76	83	80
	76	83	82
	76	83	82
	76	83	82
	76	83	82
	76	83	82
	78	83	82
	78	83	82
	78	83	82
	78	83	82
	78	83	82
	78	83	82
	78	83	82
	78	83	82
	78	83	82
	78	83	82
	78	83	82
	78	83	82
	78	83	82
	78	83	82
	78	83	82
	78	83	82
	78	85	82
	78	85	82
	78	85	82
	78	85	82
	78	85	82
	78	85	82
	78	85	82
	78	85	82
	80	85	82
	80	85	82
	80	85	82
	80	85	83
	80	85	83
	80	85	83
	80	85	83
	80	85	83
	80	85	83
	80	85	83
	80	86	83
	80	86	83
	80	86	83
	80	86	83
	80	86	83
	80	86	83
	80	86	83
	82	86	83
	82	86	83
	82	86	83
	82	86	83
	82	86	83
	82	86	83
	82	86	83
	82	86	85
	82	86	85
	82	86	85
	82	86	85
	82	86	85
	82	86	85
	82	86	85
	82	86	85
	82	86	85
	82	86	85
	82	86	85
	82	86	85
	82	86	85
	82	86	85
	82	88	85
	82	88	85
	82	88	85
	82	88	85
	82	88	85
	82	88	85
	82	88	85
	82	88	85
	82	88	86
	82	88	86
	82	88	86
	83	88	86
	83	88	86
	83	88	86
	83	88	86
	83	88	86
	83	88	86
	83	88	86
	83	88	86
	83	88	86
	83	88	86
	83	89	86
	83	89	86
	83	89	86
	83	89	86
	85	89	86
	85	89	86
	85	89	86
	85	89	88
	85	89	88
	86	89	88
	86	89	88
	86	89	88
	86	89	88
	86	89	88
	86	89	88
	86	89	88
	88	89	88
	88	89	88
	88	89	88
	88	89	88
	88	89	88
	88	89	88
	88	89	88
	88	91	88
	88	91	88
	88	91	89
	88	91	89
	88	91	89
	88	91	89
	89	91	89
	89	91	89
	89	91	89
	89	91	89
	89	91	89
	89	91	89
	91	91	89
	91	91	89
	91	91	89
	91	91	89
	91	91	89
	91	91	89
	91	91	91
	91	92	91
	91	92	91
	92	92	91
	92	92	91
	92	92	91
	94	92	91
	94	92	91
	94	92	91
	96	92	91
	96	92	91
	96	92	91
		94	92
		94	92
		94	92
		94	92
		94	92
		94	92
		94	92
		94	92
		94	92
		96	92
		96	92
		96	94
		96	94
		98	94
			96
			96
			96
			96
			98

## Sheet: Glutama (VGlut-GAL80, D42-GAL4)
Female life span, day of death noted
Genotype	D42-GAL4 /+	VGlut-GAL80, D42>CG9172 RNAi	VGlut-GAL80, D42>CG5389 RNAi
	11	9	7
	14	9	9
	15	12	14
	15	16	14
	18	16	15
	18	18	18
	25	18	21
	26	21	25
	28	21	25
	29	21	25
	29	22	25
	29	25	25
	29	25	25
	32	25	28
	32	28	28
	32	28	29
	32	28	29
	33	28	32
	35	28	32
	37	28	32
	37	29	32
	37	29	32
	39	29	32
	39	29	32
	39	29	32
	39	29	32
	39	29	35
	39	29	35
	39	29	36
	39	29	36
	39	29	39
	39	30	39
	39	32	39
	39	32	39
	39	32	39
	41	32	39
	41	35	39
	41	36	39
	42	37	39
	42	39	39
	42	39	41
	42	39	41
	42	39	42
	42	39	42
	43	39	42
	43	39	42
	43	39	43
	43	39	43
	44	39	44
	44	39	44
	44	39	46
	44	41	46
	44	41	46
	44	41	46
	46	41	46
	46	42	46
	46	42	47
	46	42	47
	46	42	47
	46	42	49
	46	43	49
	46	43	49
	47	44	50
	47	44	50
	47	44	50
	47	44	50
	47	46	50
	47	46	50
	49	46	51
	49	46	51
	49	46	53
	49	46	53
	49	47	53
	49	47	54
	49	47	54
	49	47	54
	49	47	54
	50	47	54
	50	49	54
	50	49	54
	50	49	56
	50	49	56
	50	49	56
	50	49	56
	50	50	56
	50	50	57
	50	50	57
	51	50	57
	51	51	57
	51	51	57
	51	51	57
	51	51	57
	51	51	57
	51	51	57
	51	51	58
	53	51	58
	53	51	58
	53	51	58
	53	53	58
	53	53	58
	53	53	60
	53	53	60
	53	53	60
	53	53	60
	53	54	60
	53	54	60
	53	54	60
	53	54	60
	53	54	60
	53	54	60
	53	56	60
	53	56	60
	53	57	60
	53	57	60
	53	57	61
	53	57	61
	53	58	61
	53	58	61
	53	58	61
	53	58	61
	53	58	61
	53	58	61
	53	58	61
	53	58	61
	53	58	61
	53	58	63
	54	58	63
	54	60	63
	54	60	63
	54	60	63
	54	60	63
	54	60	63
	54	60	63
	54	60	63
	54	60	63
	54	60	64
	54	60	64
	54	61	64
	54	61	64
	54	61	64
	56	61	64
	56	61	64
	56	61	64
	57	61	64
	57	61	64
	57	61	64
	57	61	64
	57	61	64
	57	61	64
	57	61	64
	57	61	64
	57	61	64
	57	61	64
	57	63	64
	57	63	64
	58	63	64
	58	63	64
	58	63	64
	58	63	65
	58	64	65
	58	64	65
	58	64	65
	58	64	65
	58	64	65
	58	64	65
	58	64	65
	58	64	65
	58	65	65
	58	65	65
	58	65	65
	60	65	65
	60	65	65
	60	65	65
	60	65	65
	60	65	65
	60	65	65
	60	65	65
	60	65	67
	60	65	67
	60	65	67
	60	65	67
	60	65	67
	60	65	67
	60	65	67
	60	65	67
	60	65	67
	60	65	67
	60	65	67
	60	65	67
	60	65	67
	60	65	67
	60	65	67
	60	65	67
	61	65	67
	61	65	67
	61	65	67
	61	67	67
	61	67	67
	61	67	67
	61	67	67
	61	67	67
	61	67	67
	61	67	67
	61	67	67
	61	67	67
	61	67	67
	61	67	67
	61	67	67
	61	67	67
	61	67	67
	61	67	67
	61	67	67
	61	67	67
	61	67	67
	61	67	67
	63	67	67
	63	67	67
	63	67	67
	63	68	67
	63	68	67
	63	68	67
	63	68	67
	63	68	67
	64	68	67
	64	68	67
	64	68	67
	64	68	67
	64	68	68
	64	68	68
	64	68	68
	64	68	68
	64	68	68
	64	68	68
	64	68	68
	64	68	68
	64	68	68
	64	68	68
	64	68	68
	64	68	68
	64	68	68
	65	68	68
	65	68	68
	65	68	68
	65	68	68
	65	68	68
	65	68	68
	65	68	68
	65	70	68
	65	70	68
	65	70	68
	65	70	68
	65	70	68
	65	70	68
	65	70	68
	65	70	68
	65	70	70
	65	70	70
	65	70	70
	65	70	70
	65	70	70
	65	70	70
	65	71	70
	65	71	70
	65	71	70
	65	71	70
	65	71	70
	65	71	70
	65	71	70
	65	71	70
	65	71	70
	65	71	70
	65	71	70
	65	71	70
	65	71	70
	65	71	70
	65	71	70
	65	71	70
	65	71	70
	65	71	70
	65	71	70
	65	71	70
	65	71	70
	65	71	70
	67	71	70
	67	71	70
	67	71	70
	67	71	70
	67	71	70
	67	71	70
	67	72	70
	67	72	71
	67	72	71
	67	72	71
	67	72	71
	67	72	71
	67	72	71
	67	72	71
	67	72	71
	67	72	71
	67	72	71
	67	72	71
	67	72	71
	67	72	71
	67	72	71
	67	72	71
	67	72	71
	67	72	71
	67	72	71
	67	72	71
	67	72	71
	67	72	71
	67	72	71
	67	72	71
	67	72	71
	67	72	71
	67	72	71
	67	72	71
	67	72	71
	67	72	71
	67	72	71
	67	72	71
	67	72	71
	67	72	71
	67	72	71
	67	72	71
	67	72	71
	67	72	71
	67	72	71
	67	72	71
	67	72	71
	67	72	71
	67	72	71
	67	72	71
	67	72	71
	67	72	71
	67	72	71
	67	72	71
	67	74	71
	67	74	71
	67	74	71
	67	74	71
	68	74	71
	68	74	71
	68	74	71
	68	74	71
	68	74	71
	68	74	71
	68	74	71
	68	74	72
	68	74	72
	68	74	72
	68	74	72
	68	74	72
	68	74	72
	68	74	72
	68	74	72
	68	74	72
	68	74	72
	68	74	72
	68	74	72
	68	74	72
	68	74	72
	68	74	72
	68	74	72
	68	74	72
	68	74	72
	68	74	72
	68	74	72
	68	74	72
	68	74	72
	68	74	72
	68	74	72
	68	74	72
	68	74	72
	68	74	72
	70	74	72
	70	74	72
	70	74	72
	70	74	72
	70	74	72
	70	76	72
	70	76	72
	70	76	72
	70	76	72
	70	76	72
	70	76	72
	70	76	72
	70	76	72
	70	76	72
	70	76	72
	70	76	72
	70	76	72
	70	76	72
	70	76	72
	70	76	72
	70	76	72
	70	76	72
	71	76	72
	71	76	72
	71	76	72
	71	76	72
	71	76	72
	71	76	72
	71	76	72
	71	76	72
	71	76	72
	71	76	72
	71	76	72
	71	76	72
	71	76	72
	71	76	72
	71	76	72
	71	76	74
	71	76	74
	71	76	74
	71	76	74
	71	77	74
	71	77	74
	71	77	74
	71	77	74
	71	77	74
	71	77	74
	71	77	74
	71	77	74
	71	77	74
	71	77	74
	71	77	74
	71	77	74
	71	77	74
	71	77	74
	71	77	74
	71	77	74
	71	77	74
	71	77	74
	71	77	74
	71	77	74
	71	77	74
	71	77	74
	71	77	74
	71	77	74
	71	77	74
	71	77	74
	71	77	74
	71	77	74
	71	77	74
	72	77	74
	72	77	74
	72	77	74
	72	77	74
	72	77	74
	72	77	74
	72	77	74
	72	77	74
	72	77	74
	72	77	74
	72	77	74
	72	77	74
	72	78	74
	72	78	74
	72	78	74
	72	78	74
	72	78	74
	72	78	74
	72	78	74
	72	78	74
	72	78	74
	72	78	74
	72	78	74
	72	78	74
	72	78	74
	72	78	74
	72	78	74
	72	78	74
	72	78	74
	72	78	74
	72	78	74
	72	78	74
	72	78	74
	72	78	74
	72	78	74
	72	78	74
	72	78	74
	72	78	74
	72	78	74
	72	78	76
	72	78	76
	72	78	76
	72	78	76
	72	78	76
	72	78	76
	72	78	76
	72	78	76
	72	78	76
	72	78	76
	74	78	76
	74	78	76
	74	78	76
	74	78	76
	74	78	76
	74	78	76
	74	78	76
	74	78	76
	74	78	76
	74	78	76
	74	78	76
	74	79	76
	74	79	76
	74	79	76
	74	79	76
	74	79	76
	74	79	76
	74	79	76
	74	79	76
	74	79	76
	74	79	76
	74	79	76
	74	79	76
	74	79	76
	74	79	76
	74	79	76
	74	79	76
	74	79	76
	74	79	76
	74	79	76
	74	79	76
	74	79	76
	74	79	76
	74	79	76
	74	79	76
	74	79	76
	74	79	76
	74	81	76
	74	81	76
	74	81	76
	74	81	76
	74	81	76
	74	81	76
	74	81	76
	74	81	76
	74	81	76
	74	81	76
	74	81	76
	74	81	76
	74	81	76
	74	81	76
	74	81	76
	74	81	76
	74	81	76
	74	81	76
	74	81	76
	74	81	76
	74	81	76
	74	81	76
	74	81	76
	76	81	77
	76	81	77
	76	81	77
	76	81	77
	76	81	77
	76	81	77
	76	81	77
	76	81	77
	76	81	77
	76	81	77
	76	81	77
	76	81	77
	76	81	77
	76	81	77
	76	81	77
	76	81	78
	76	81	78
	76	81	78
	76	81	78
	77	81	78
	77	82	78
	77	82	78
	77	82	78
	77	82	78
	77	82	78
	77	82	78
	77	82	78
	77	82	78
	77	82	78
	77	82	78
	77	82	78
	77	82	78
	77	82	79
	77	82	79
	77	82	79
	77	82	79
	77	82	79
	77	82	79
	77	82	79
	77	82	79
	77	82	79
	77	82	79
	77	82	79
	77	82	79
	77	82	79
	77	82	81
	77	82	81
	77	82	81
	77	82	81
	78	82	81
	78	82	81
	78	82	81
	78	82	81
	78	82	81
	78	82	81
	78	82	81
	78	82	81
	78	82	81
	78	82	81
	78	82	81
	78	82	81
	78	85	81
	78	85	82
	79	85	82
	79	85	82
	79	85	82
	79	85	82
	79	85	82
	79	85	82
	79	85	82
	81	85	82
	81	85	82
	81	85	82
	81	85	82
	81	85	82
	82	85	82
	82	85	82
	82	85	85
	82	85	85
	82		85
	82		85
			85

## Sheet: UAS-RNAi controls
Female life span, day of death noted
Genotype	white1118	UAS-CG9172-RNAi / +	UAS-CG5389-RNAi / +
	11	6	9
	13	16	9
	15	23	20
	18	28	23
	22	30	28
	22	30	28
	23	32	30
	23	32	30
	25	36	36
	25	36	36
	25	36	36
	28	37	37
	28	39	37
	28	39	39
	30	39	43
	30	43	43
	30	43	43
	34	43	44
	34	43	44
	34	44	44
	34	46	46
	34	46	46
	34	48	46
	36	48	46
	36	48	48
	36	50	48
	36	50	48
	36	50	50
	37	50	50
	37	50	50
	39	50	50
	39	50	50
	39	50	51
	41	50	51
	41	50	51
	41	50	51
	41	50	53
	41	50	53
	43	50	53
	43	51	53
	43	51	53
	43	51	53
	43	51	53
	43	51	53
	44	53	53
	44	53	53
	44	53	53
	46	53	53
	46	53	53
	46	53	53
	46	53	53
	46	53	57
	48	58	57
	48	58	57
	48	58	57
	48	58	57
	48	58	57
	48	58	57
	48	58	57
	48	58	57
	48	58	57
	48	58	57
	48	58	57
	48	58	57
	48	58	57
	50	58	57
	50	58	57
	50	58	57
	50	58	57
	50	58	57
	50	58	57
	51	58	57
	51	58	57
	51	58	57
	51	58	57
	51	58	57
	51	58	57
	51	58	57
	51	58	57
	51	58	57
	51	58	57
	51	58	57
	51	58	57
	51	58	57
	51	58	57
	51	58	57
	51	58	57
	51	58	57
	51	58	57
	51	58	57
	51	58	57
	51	58	57
	51	58	57
	51	58	57
	53	58	57
	53	58	57
	53	58	57
	53	58	57
	53	58	57
	53	58	57
	58	58	57
	58	58	57
	58	58	57
	58	58	57
	58	58	57
	58	58	57
	58	58	57
	58	58	57
	58	58	57
	58	58	57
	58	58	57
	58	58	57
	58	58	57
	58	58	57
	58	60	57
	58	60	57
	58	60	57
	58	60	57
	58	60	57
	58	60	57
	58	60	57
	58	60	58
	58	60	58
	58	60	58
	58	60	58
	58	60	58
	58	60	58
	58	60	58
	58	60	58
	58	60	58
	58	60	58
	58	60	58
	58	60	58
	58	60	58
	58	60	58
	58	60	58
	58	60	58
	58	60	58
	58	60	58
	58	60	58
	58	60	58
	58	60	58
	58	60	58
	58	60	58
	58	60	58
	58	60	58
	58	60	58
	58	60	58
	58	60	58
	58	60	58
	58	60	58
	58	60	58
	58	60	58
	58	60	58
	58	60	58
	58	60	58
	58	60	58
	58	60	58
	58	60	58
	58	60	58
	58	60	58
	58	60	58
	58	60	58
	58	60	58
	58	60	58
	58	60	58
	58	60	58
	58	60	58
	58	60	58
	58	60	58
	58	60	58
	58	60	58
	58	60	58
	58	60	58
	58	60	58
	58	60	58
	58	60	58
	58	60	58
	58	60	58
	58	60	58
	58	60	58
	58	60	58
	58	60	58
	58	60	60
	58	60	60
	58	60	60
	58	60	60
	58	60	60
	58	60	60
	58	60	60
	58	60	60
	58	60	60
	58	60	60
	58	60	60
	58	60	60
	58	60	60
	58	60	60
	58	60	60
	58	60	60
	58	60	60
	58	60	60
	58	60	60
	58	60	60
	58	60	60
	58	60	60
	58	60	60
	58	60	60
	58	60	60
	58	60	60
	58	60	60
	58	60	60
	58	60	60
	58	60	60
	60	60	60
	60	60	60
	60	60	60
	60	60	60
	60	60	60
	60	60	60
	60	60	62
	60	60	62
	60	60	62
	60	60	62
	60	60	62
	60	60	62
	60	60	62
	60	60	62
	60	60	62
	60	60	62
	60	60	62
	60	60	62
	60	60	62
	60	60	62
	60	60	62
	60	60	62
	60	60	62
	60	60	62
	60	62	62
	60	62	62
	60	62	62
	60	62	62
	60	62	62
	60	62	62
	60	62	62
	60	62	62
	60	62	62
	60	62	62
	60	62	62
	60	62	62
	60	62	62
	60	62	62
	60	62	62
	60	62	62
	60	62	62
	60	62	62
	60	62	62
	60	62	64
	60	62	64
	60	62	64
	60	62	64
	60	62	64
	60	62	64
	60	62	64
	60	62	64
	60	62	64
	60	62	64
	60	62	64
	60	62	64
	60	62	64
	60	62	65
	60	62	65
	60	62	65
	60	62	65
	60	62	65
	60	62	65
	60	62	65
	60	62	65
	60	62	65
	60	62	65
	60	62	65
	60	62	65
	60	62	65
	60	62	65
	60	62	65
	60	62	65
	60	62	65
	60	62	65
	60	64	65
	60	64	65
	60	64	65
	60	64	65
	60	64	67
	60	64	67
	60	64	67
	60	64	67
	60	64	67
	60	64	67
	60	64	67
	60	64	67
	60	64	67
	60	64	67
	60	64	67
	60	64	67
	60	64	67
	60	64	67
	60	64	67
	60	64	67
	60	64	69
	60	64	69
	60	64	69
	60	64	69
	60	65	69
	60	65	69
	60	65	69
	60	65	69
	60	65	69
	60	65	69
	60	65	69
	60	65	69
	62	65	69
	62	65	71
	62	67	71
	62	67	71
	62	67	71
	62	67	72
	62	67	72
	62	69	72
	62	69	72
	62	69	72
	62	69	72
	62	69	72
	62	69	72
	62	69	72
	62	69	72
	62	69	72
	62	71	72
	62	71	72
	62	71	72
	62	71	72
	62	71	72
	62	71	72
	62	72	72
	62	72	72
	64	72	76
	64	72	76
	64	72	76
	64	72	76
	64	74	76
	64	74	76
	64	78	76
	64	78	76
	64	78	76
	64	78	76
	64	79	76
	64	79	76
	64	79	76
	64	79	76
	64	79	76
	64	79	78
	64	79	78
	64	79	78
	64	79	78
	64	79	79
	64	90	79
	64		79
	64		79
	64		79
	64		79
	64		79
	64		79
	65		79
	65		83
	65
	65
	65
	65
	65
	65
	65
	65
	67
	67
	67
	67
	67
	67
	67
	67
	69
	69
	69
	69
	71
	71
	71
	71
	71
	72
	72
	72
	72
	72
	78
	78
	78
	78
	79
	79
	79
	79
	79
	79
	79
	83
	83
	83
	83
	83
	83
