# Supplementary material for: RNAi of Complex I and V of the electron transport chain in glutamate neurons extends life span, increases sleep, and decreases locomotor activity in Drosophila melanogaster
Source: PLoS One. 2023 Jun 15;18(6):e0286828. doi: 10.1371/journal.pone.0286828 (PMC10270625; doi:10.1371/journal.pone.0286828)
Supplement: S5 Table — (XLSX) [file pone.0286828.s009.xlsx]

## Sheet: Glutamate (D42)
Male life span, day of death noted
Genotype	D42-GAL4 /+	D42>CG9172 RNAi	D42>CG5389 RNAi
	5	5	5
	5	5	5
	5	5	5
	5	9	5
	5	9	5
	5	9	5
	5	16	5
	5	16	5
	5	19	5
	9	23	5
	9	23	5
	9	23	5
	12	23	9
	12	23	9
	12	23	9
	16	26	9
	16	29	12
	16	33	16
	19	37	19
	19	37	19
	23	37	19
	23	37	19
	23	37	19
	23	37	23
	23	37	23
	23	37	26
	23	37	29
	23	37	33
	23	40	33
	23	40	33
	23	40	33
	23	40	33
	26	40	37
	26	40	37
	26	40	37
	26	40	37
	29	40	37
	29	40	37
	29	40	40
	33	40	40
	33	40	40
	33	40	40
	33	40	40
	33	40	40
	33	40	40
	33	40	40
	33	40	40
	33	44	44
	33	44	44
	37	44	44
	37	44	44
	37	44	44
	37	44	44
	37	44	44
	37	44	44
	37	44	44
	37	44	44
	37	44	44
	37	44	44
	37	44	44
	37	44	44
	37	44	44
	37	44	44
	37	44	44
	40	44	44
	40	44	44
	40	44	44
	40	44	47
	40	44	47
	40	44	47
	40	44	47
	40	44	47
	40	44	47
	40	44	47
	40	44	47
	40	44	47
	40	44	47
	40	44	47
	40	44	51
	40	44	51
	40	44	51
	40	44	51
	40	44	51
	40	44	51
	40	44	51
	40	47	51
	40	47	51
	40	47	51
	44	47	51
	44	47	51
	44	47	51
	44	47	51
	44	47	51
	44	47	51
	44	47	51
	44	47	51
	44	47	51
	44	51	51
	44	51	51
	44	51	51
	44	51	51
	44	51	51
	44	51	51
	44	51	51
	44	51	51
	44	51	51
	44	51	51
	44	51	51
	44	51	51
	44	51	51
	44	51	51
	44	51	54
	44	51	54
	44	51	54
	44	51	54
	44	51	54
	44	51	54
	44	51	54
	44	51	54
	44	51	54
	44	51	54
	44	51	54
	44	51	54
	44	54	54
	44	54	54
	44	54	54
	47	54	54
	47	54	54
	47	54	54
	47	54	54
	47	54	54
	47	54	54
	47	54	54
	47	54	54
	47	54	54
	47	54	54
	47	54	54
	47	54	54
	47	54	58
	47	54	58
	47	54	58
	47	54	58
	47	54	58
	47	54	58
	47	54	58
	47	54	58
	47	54	58
	47	54	58
	47	54	58
	47	54	58
	47	54	58
	47	54	58
	51	54	58
	51	54	58
	51	54	58
	51	54	58
	51	54	58
	51	54	58
	51	58	58
	51	58	58
	51	58	58
	51	58	58
	51	58	58
	51	58	58
	51	58	58
	51	58	58
	51	58	58
	51	58	58
	51	58	58
	51	58	58
	51	58	58
	51	58	58
	51	58	58
	51	58	58
	51	58	58
	51	58	58
	51	58	58
	51	58	58
	51	58	58
	51	58	58
	51	58	58
	51	58	58
	51	58	58
	51	58	58
	51	58	58
	51	58	58
	51	58	61
	51	58	61
	51	58	61
	51	58	61
	51	58	61
	51	58	61
	51	58	61
	51	58	61
	51	58	61
	51	58	61
	51	58	61
	51	58	61
	51	58	61
	51	58	61
	51	58	61
	51	58	61
	51	58	61
	51	58	61
	51	58	61
	51	58	61
	51	58	61
	54	58	61
	54	58	61
	54	58	61
	54	58	61
	54	58	61
	54	58	61
	54	58	61
	54	58	61
	54	58	61
	54	58	61
	54	58	61
	54	58	61
	54	58	61
	54	58	61
	54	58	61
	54	58	61
	54	58	61
	54	58	61
	54	58	61
	54	58	61
	54	58	61
	54	58	61
	54	58	65
	54	61	65
	54	61	65
	54	61	65
	54	61	65
	54	61	65
	54	61	65
	54	61	65
	54	61	65
	54	61	65
	54	61	65
	54	61	65
	54	61	65
	54	61	65
	54	61	65
	54	61	65
	54	61	65
	54	61	65
	54	61	65
	58	61	65
	58	61	65
	58	61	65
	58	61	65
	58	61	65
	58	61	65
	58	65	65
	58	65	65
	58	65	65
	58	65	65
	58	65	65
	58	65	65
	58	65	65
	58	65	65
	58	65	65
	58	65	65
	58	65	65
	58	65	65
	58	65	65
	58	65	65
	58	65	65
	58	65	65
	58	65	65
	58	65	65
	58	65	65
	58	65	65
	58	65	65
	58	65	65
	58	65	65
	58	65	65
	58	65	65
	58	65	65
	58	65	65
	58	65	65
	58	65	65
	58	65	65
	58	65	65
	58	65	68
	58	65	68
	58	65	68
	58	65	68
	58	65	68
	58	65	68
	58	65	68
	58	65	68
	58	65	68
	58	65	68
	58	65	68
	58	65	68
	58	65	68
	61	65	68
	61	65	68
	61	65	68
	61	65	68
	61	65	68
	61	65	68
	61	65	68
	61	65	68
	61	65	68
	61	65	68
	61	65	68
	61	65	72
	61	65	72
	65	65	72
	65	65	72
	65	65	72
	65	68	72
	65	68	72
	65	68	72
	65	68	72
	65	68	72
	65	68	72
	65	68	72
	65	68	72
	65	68	72
	65	68	72
	65	68	72
	65	68	72
	65	68	72
	65	68	72
	65	68	72
	65	68	72
	65	68	72
	65	68	72
	65	68	72
	65	68	72
	65	68	72
	65	72	72
	65	72	72
	65	72	72
	65	72	72
	65	72	72
	65	72	72
	65	72	72
	65	72	72
	65	72	72
	65	72	72
	65	72	72
	65	72	72
	65	72	75
	65	72	75
	68	72	75
	68	75	75
	68	75	75
	68	75	75
	68	79	75
	68	79	75
	68	79	75
	68	79	75
	68	79	79
	72	79	79
	72	79	79
	72	82	79
	72	82	79
	72	82	79
	72	86	79
	72		79
	72		79
	79		79
			79
			79
			79
			79
			82
			82
			82
			82
			82
			82
			86
			86
			86
			86
			86
			86
			86
			86
			86
			89
			89
			93

## Sheet: Glutamate (VGlut)
Male life span, day of death noted
Genotype	VGlut-GAL4 /+	VGlut>CG9172 RNAi	VGlut>CG5389 RNAi
	7	7	7
	7	11	7
	7	11	11
	7	11	11
	7	11	11
	7	11	11
	7	14	18
	7	22	18
	7	25	18
	7	28	18
	7	28	22
	7	28	25
	7	28	25
	11	28	25
	11	28	25
	11	28	28
	11	32	28
	14	32	28
	14	32	28
	14	32	28
	18	32	28
	18	32	28
	18	32	28
	22	32	28
	22	32	28
	25	35	32
	25	35	32
	25	35	32
	28	35	32
	28	35	32
	28	35	32
	28	35	32
	28	35	35
	28	35	35
	28	35	35
	28	35	35
	28	35	35
	28	39	35
	28	39	35
	32	39	35
	32	39	35
	32	39	35
	32	39	35
	32	39	39
	32	39	39
	32	39	39
	32	39	39
	32	39	39
	32	39	39
	32	39	39
	32	39	39
	35	39	39
	35	39	39
	35	39	39
	35	39	39
	35	39	39
	35	39	39
	35	39	39
	35	39	39
	35	42	39
	35	42	39
	35	42	39
	35	42	42
	35	42	42
	39	42	42
	39	42	42
	39	42	42
	39	42	42
	39	42	42
	39	46	42
	39	46	42
	39	46	42
	39	46	46
	39	46	46
	39	46	46
	39	46	46
	39	49	46
	39	49	46
	39	49	46
	39	49	46
	39	49	46
	39	49	46
	39	49	46
	42	49	49
	42	49	49
	42	49	49
	42	49	49
	42	49	49
	42	53	49
	42	53	49
	42	53	49
	42	53	49
	42	53	49
	42	53	49
	42	53	53
	42	53	53
	42	53	53
	42	53	53
	42	53	53
	42	53	53
	42	53	53
	42	53	53
	42	53	53
	46	53	53
	46	53	53
	46	53	53
	46	53	53
	46	56	53
	46	56	53
	46	56	53
	46	56	53
	46	56	53
	46	56	53
	46	56	53
	46	56	56
	46	56	56
	46	56	56
	46	56	56
	46	56	56
	46	56	56
	46	56	56
	46	56	56
	46	56	56
	46	56	56
	46	56	56
	46	56	56
	49	60	56
	49	60	56
	49	60	56
	49	60	60
	49	60	60
	49	60	60
	49	60	60
	49	60	60
	49	60	60
	49	60	60
	49	60	60
	49	60	60
	49	60	60
	49	60	60
	49	60	60
	49	60	60
	49	60	60
	49	60	60
	49	60	60
	49	60	60
	49	60	60
	49	60	60
	49	60	60
	49	60	60
	49	63	60
	49	63	60
	49	63	60
	49	63	60
	53	63	60
	53	63	63
	53	63	63
	53	63	63
	53	63	63
	53	63	63
	53	63	63
	53	63	63
	53	63	63
	53	63	63
	53	63	63
	53	63	63
	53	63	63
	53	63	63
	53	63	63
	53	63	63
	53	63	63
	53	63	63
	53	63	63
	53	63	63
	53	63	63
	53	63	63
	53	63	63
	53	63	63
	53	63	63
	53	67	63
	53	67	63
	53	67	63
	53	67	63
	53	67	63
	53	67	63
	53	67	63
	53	67	63
	53	67	63
	53	67	63
	53	67	63
	53	67	67
	53	67	67
	53	67	67
	53	67	67
	53	67	67
	53	67	67
	53	67	67
	53	67	67
	53	67	67
	56	67	67
	56	67	67
	56	67	67
	56	67	67
	56	67	67
	56	67	67
	56	67	67
	56	67	67
	56	67	67
	56	67	67
	56	67	67
	56	67	67
	56	67	67
	56	67	67
	56	67	67
	56	67	67
	56	67	67
	56	67	67
	56	67	67
	56	67	67
	56	67	67
	56	67	67
	56	67	67
	56	71	67
	56	71	67
	56	71	67
	56	71	67
	56	71	67
	56	71	67
	56	71	67
	56	71	67
	56	71	67
	56	71	67
	56	71	67
	56	71	67
	56	71	71
	56	71	71
	56	71	71
	56	71	71
	56	71	71
	56	71	71
	56	71	71
	56	71	71
	56	71	71
	56	71	71
	56	71	71
	56	71	71
	56	71	71
	56	71	71
	56	71	71
	56	71	71
	56	71	71
	60	71	71
	60	71	71
	60	71	71
	60	71	71
	60	71	71
	60	71	71
	60	71	71
	60	71	71
	60	71	71
	60	71	71
	60	71	71
	60	71	71
	60	71	71
	60	74	71
	60	74	71
	60	74	71
	60	74	71
	60	74	71
	60	74	71
	60	74	71
	60	74	71
	60	74	71
	60	74	71
	60	75	71
	60	75	71
	60	75	71
	60	75	71
	60	75	71
	60	75	71
	60	75	71
	60	75	74
	60	75	74
	60	75	74
	60	75	74
	60	75	74
	60	75	74
	60	75	74
	60	75	74
	60	75	74
	60	75	74
	60	75	74
	60	75	74
	60	75	75
	60	75	75
	60	75	75
	60	75	75
	60	75	75
	60	75	75
	60	75	75
	60	75	75
	60	75	75
	60	77	75
	60	77	75
	60	77	75
	60	77	75
	60	77	75
	60	77	77
	60	77	77
	60	77	77
	60	77	77
	60	77	77
	60	77	77
	60	77	77
	60	77	77
	60	77	77
	60	77	77
	60	77	77
	60	77	77
	60	77	77
	63	77	77
	63	81	77
	63	81	81
	63	81	81
	63	81	81
	63	81	81
	63	81	81
	63	81	81
	63	81	81
	63	81	81
	63	81	81
	63	81	81
	63	81	81
	63	81	81
	63	81	81
	63	81	81
	63	81	81
	63	81	81
	63	81	81
	63	81	81
	63	81	81
	63	81	81
	63	81	81
	63	81	81
	67	81	81
	67	81	81
	67	81	81
	67	81	81
	67	81	81
	67	81	81
	67	81	81
	67	81	81
	67	81	81
	67	81	81
	67	84	84
	67	84	84
	67	84	84
	67	84	84
	67	84	84
	67	84	84
	67	84	84
	67	84	84
	67	84	84
	71	84	85
	71	84	85
	71	85	85
	71	85	85
	71	85	85
	71	85	85
	71	85	85
	71	85	85
	71	85	85
	71	85	85
	75	85	85
	75	88	85
	75	88	85
	77	88	88
	81	88	88
	81	88	88
		88	88
		88	88
		88	88
		88	88
		88	88
		88	88
		88	88
		88	88
		88	88
		88	88
		88	88
		91	88
		91	88
		91	88
		91	88
		91	88
			91
			91
			91
			91
			91
			91
			91
			91
			91
			91
			91

## Sheet: Acetylcholine (ChAT)
Male life span, day of death noted
Genotype	ChAT-GAL4 /+	ChAT>CG9172 RNAi	ChAT>CG5389 RNAi
	3	6	3
	3	9	6
	5	9	12
	6	10	12
	6	12	13
	9	12	13
	9	12	19
	9	12	20
	12	12	23
	12	13	23
	12	13	27
	13	13	27
	16	17	30
	16	19	30
	17	19	30
	19	23	31
	20	23	33
	23	23	33
	23	27	33
	23	27	33
	24	30	37
	24	30	37
	26	30	37
	27	30	37
	27	30	37
	27	30	37
	27	30	37
	30	30	37
	31	31	37
	31	31	37
	31	31	37
	31	31	38
	33	31	38
	33	31	38
	33	33	38
	34	34	38
	34	34	38
	34	34	38
	34	34	38
	34	34	38
	34	37	38
	37	37	38
	37	37	38
	37	37	38
	37	37	40
	37	37	40
	37	37	40
	37	37	40
	37	38	40
	37	38	40
	37	38	41
	37	38	41
	38	38	41
	38	38	41
	38	38	41
	38	38	41
	38	38	41
	38	38	44
	38	38	44
	38	38	44
	38	38	44
	38	38	44
	38	38	44
	38	40	44
	40	40	44
	40	40	44
	40	40	44
	41	40	44
	41	40	44
	41	40	44
	44	40	46
	44	41	46
	44	41	46
	44	41	46
	44	41	46
	44	44	46
	44	44	46
	44	44	46
	44	44	46
	44	44	46
	44	44	46
	44	44	46
	46	44	46
	46	44	46
	46	44	46
	46	44	46
	46	44	46
	46	44	48
	46	44	48
	46	44	48
	46	44	48
	46	46	48
	46	46	48
	46	46	48
	46	46	48
	46	46	48
	46	46	48
	46	46	48
	46	46	48
	46	46	48
	46	46	48
	46	46	48
	46	46	48
	46	46	48
	46	46	48
	46	46	48
	46	46	48
	46	46	50
	48	46	50
	48	46	50
	48	46	50
	48	46	50
	48	46	50
	48	46	50
	48	46	50
	48	48	50
	48	48	50
	48	48	50
	48	48	50
	48	48	50
	48	48	50
	48	48	50
	48	48	50
	48	48	50
	48	48	50
	48	48	50
	48	48	50
	48	48	50
	48	48	51
	48	48	51
	48	48	51
	48	48	51
	48	48	51
	48	48	51
	48	48	51
	48	48	51
	50	50	51
	50	50	51
	50	50	51
	50	50	51
	50	50	53
	50	50	53
	50	50	53
	50	50	53
	50	50	53
	50	50	53
	50	50	53
	50	50	53
	50	50	53
	50	50	53
	50	50	53
	50	50	53
	50	50	53
	50	50	54
	50	51	54
	50	51	54
	50	51	54
	51	51	54
	52	51	54
	52	52	54
	52	52	54
	52	52	54
	54	54	54
	54	54	54
	54	54	54
	54	54	54
	54	54	54
	54	54	54
	54	54	54
	54	54	54
	56	54	54
	56	54	54
	56	54	54
	56	54	54
	56	54	54
	56	54	54
	56	54	54
	56	54	54
	56	54	54
	56	56	56
	58	56	56
	58	56	56
	58	58	56
	58	58	56
	58	58	56
	58	58	56
	58	58	56
	58	58	56
	58	58	56
	58	58	56
	58	58	56
	58	58	56
	58	58	56
	58	58	56
	58	58	56
	58	58	56
	58	58	58
	58	58	58
	58	58	58
	58	59	58
	58	59	58
	58	59	58
	58	59	58
	58	59	58
	59	59	58
	59	59	58
	59	59	58
	59	59	58
	59	59	58
	59	61	58
	59	61	58
	59	61	58
	59	61	58
	59	61	58
	59	61	58
	59	61	58
	59	62	58
	59	62	58
	59	62	58
	61	62	58
	61	62	58
	61	62	58
	61	62	58
	61	62	58
	62	62	58
	62	62	58
	62	65	58
	62	65	58
	62	65	58
	62	65	58
	62	65	58
	62	65	58
	62	65	58
	62	65	58
	62	65	58
	62	65	58
	62	65	59
	65	65	59
	65	65	59
	65	65	59
	65	65	59
	65	65	59
	65	66	59
	65	66	59
	66	66	59
	66	66	59
	66	66	59
	66	66	59
	66	66	59
	66	66	59
	66	66	61
	66	66	61
	66	66	61
	66	66	61
	66	66	61
	66	66	61
	66	66	62
	66	68	62
	66	68	62
	66	68	62
	66	68	62
	66	68	62
	66	68	65
	68	68	65
	68	68	65
	68	68	65
	68	68	65
	68	68	65
	68	68	65
	68	68	65
	68	68	65
	68	68	65
	68	68	65
	68	68	65
	68	68	66
	68	68	66
	69	68	66
	72	69	66
	72	69	66
	72	72	66
	72	72	66
	72	72	66
	72	72	66
	72	72	66
	72	72	66
	72	72	66
	72	72	66
	72	72	66
	72	72	66
	72	72	66
	72	72	66
	73	72	66
	73	72	66
	73	73	66
	73	73	66
	73	73	66
	73	73	66
	73	73	66
	73	73	66
	73	73	66
	73	73	66
	73	73	66
	73	73	66
	76	73	66
	76	73	66
	76	73	66
	76	73	68
	76	76	68
	76	76	68
	76	76	68
	76	76	68
	76	76	68
	76	78	68
	78	80	68
	78	80	68
	78	80	68
	78	80	68
	78	80	69
	78	80	72
	78	80	72
	78	82	72
	80	83	72
	80		72
	80		72
	80		73
	80		73
	80		73
	80		73
	82		73
	82		73
	85		73
			73
			73
			73
			73
			73
			73
			76
			76
			76
			76
			78
			78
			78
			78
			78
			78
			78
			78
			78
			78
			78
			78
			80
			80
			80
			80
			82
			83
			83
			85
			85
			85

## Sheet: Glutama (VGlut-GAL80, D42-GAL4)
Female life span, day of death noted
Genotype	VGlut-GAL80/+, D42-GAL4 /+	VGlut-GAL80, D42>CG9172 RNAi	VGlut-GAL80, D42>CG5389 RNAi
	5	5	7
	5	5	7
	9	5	9
	19	16	16
	23	23	18
	23	23	18
	23	23	19
	23	26	21
	23	26	23
	23	26	23
	23	26	23
	23	26	23
	23	30	25
	23	30	25
	26	30	26
	26	30	26
	26	30	26
	26	30	26
	26	33	26
	26	33	28
	26	33	28
	26	33	28
	26	33	28
	26	37	29
	26	37	29
	26	37	29
	26	37	29
	26	37	29
	26	37	29
	26	37	30
	30	37	30
	30	37	30
	30	37	30
	30	37	30
	30	37	30
	30	37	30
	30	37	32
	30	37	32
	30	37	32
	30	37	32
	30	37	32
	30	37	32
	30	37	32
	30	37	32
	30	37	32
	30	37	32
	30	37	32
	30	37	32
	30	37	32
	30	37	32
	30	37	32
	30	37	33
	30	41	33
	33	41	33
	33	41	33
	33	41	33
	33	41	35
	37	41	35
	37	41	35
	37	41	35
	37	41	35
	37	41	36
	37	41	36
	37	41	36
	37	41	36
	37	41	36
	37	41	36
	37	41	36
	37	41	36
	37	41	36
	37	41	36
	37	41	36
	37	41	36
	37	41	36
	37	41	36
	41	41	36
	41	41	36
	41	41	37
	41	41	37
	41	41	37
	41	41	37
	41	41	37
	41	41	37
	41	41	37
	41	41	37
	41	41	37
	41	41	37
	41	41	37
	41	41	37
	41	41	37
	41	41	37
	41	41	37
	41	44	37
	41	44	37
	41	44	37
	41	44	37
	41	44	37
	41	44	37
	41	44	37
	41	44	37
	41	44	37
	41	44	37
	41	44	37
	41	44	37
	41	44	37
	44	44	37
	44	44	37
	44	44	37
	44	44	37
	44	44	37
	44	44	39
	44	44	39
	44	44	39
	44	44	39
	44	44	39
	44	44	39
	44	44	39
	47	47	39
	47	47	39
	47	47	39
	47	47	39
	47	47	39
	47	47	39
	47	47	39
	47	47	39
	47	47	39
	47	47	39
	47	47	39
	47	47	39
	47	47	39
	47	47	39
	47	47	39
	47	47	39
	47	47	39
	47	47	39
	47	47	39
	47	47	39
	47	47	39
	47	47	39
	47	47	39
	47	47	39
	47	47	39
	47	47	41
	47	47	41
	47	47	41
	47	47	41
	51	47	41
	51	47	41
	51	47	41
	51	47	41
	51	47	41
	51	47	41
	51	47	41
	51	47	41
	51	47	41
	51	47	41
	51	47	41
	51	47	41
	51	51	41
	51	51	41
	51	51	41
	51	51	41
	51	51	41
	51	51	41
	51	51	42
	51	51	42
	51	51	42
	51	51	42
	51	51	42
	51	51	42
	51	51	42
	51	51	42
	51	51	42
	51	51	42
	51	51	42
	54	51	42
	54	51	42
	54	51	42
	54	51	42
	54	51	42
	54	54	42
	54	54	42
	54	54	42
	54	54	42
	54	54	42
	54	54	42
	54	54	42
	54	54	42
	54	54	43
	54	54	43
	54	54	43
	54	54	43
	54	54	43
	54	54	43
	54	54	43
	54	54	43
	54	54	43
	54	54	43
	54	54	43
	54	54	43
	58	54	43
	58	54	43
	58	54	43
	58	54	44
	58	54	44
	58	54	44
	58	54	44
	58	54	44
	58	58	44
	58	58	44
	58	58	44
	58	58	44
	58	58	44
	58	58	44
	58	58	44
	58	58	46
	58	58	46
	61	58	46
	61	58	46
	61	58	46
	61	58	46
	61	58	46
	61	58	46
	61	58	46
	61	58	46
	61	61	46
	61	61	46
	61	61	46
	61	61	46
	61	61	46
	61	61	46
	61	61	46
	65	14	46
	65	21	46
	68	21	46
	72	25	46
	72	25	46
	76	25	46
	7	28	46
	14	28	46
	14	28	46
	14	28	46
	18	32	46
	18	32	46
	21	32	46
	25	32	46
	28	35	46
	28	39	46
	28	39	46
	32	39	46
	32	39	46
	32	39	46
	35	39	46
	35	39	46
	35	42	46
	35	42	46
	35	42	46
	35	42	46
	35	42	46
	39	46	46
	39	46	46
	39	46	46
	39	46	46
	39	46	46
	39	46	46
	39	46	46
	39	46	46
	39	46	46
	42	46	46
	42	46	46
	42	46	46
	42	46	46
	42	46	46
	46	46	46
	46	46	46
	46	46	46
	46	46	46
	46	46	46
	46	46	46
	46	46	47
	46	46	47
	46	46	47
	46	46	47
	46	46	47
	46	49	47
	46	49	47
	46	49	47
	46	49	47
	46	49	47
	46	49	47
	46	49	47
	46	49	47
	46	49	47
	46	49	47
	46	49	47
	46	49	47
	46	49	47
	46	49	47
	49	49	47
	49	49	47
	49	49	47
	49	49	47
	49	49	47
	49	49	47
	49	49	47
	49	49	47
	49	49	47
	49	49	47
	49	49	47
	49	49	47
	49	49	47
	49	49	47
	49	49	47
	49	49	47
	49	49	47
	49	49	47
	49	49	47
	49	49	47
	49	49	47
	49	49	47
	49	49	49
	49	49	49
	49	53	49
	49	53	49
	49	53	49
	49	53	49
	53	53	49
	53	53	49
	53	53	49
	53	53	49
	53	53	49
	53	53	49
	53	53	49
	53	53	49
	53	53	49
	53	53	49
	53	53	49
	53	53	49
	53	53	49
	53	53	49
	53	53	50
	53	53	50
	53	53	50
	53	53	50
	53	53	50
	53	53	50
	53	53	50
	53	53	50
	53	53	50
	53	53	50
	53	53	50
	53	53	50
	53	53	50
	53	53	50
	53	53	50
	53	53	50
	53	53	50
	53	53	50
	53	53	50
	53	53	50
	53	53	50
	53	53	50
	53	53	50
	53	53	50
	56	53	50
	56	53	50
	56	53	50
	56	53	50
	56	53	50
	56	53	50
	56	53	50
	56	53	50
	56	53	50
	56	53	50
	56	53	50
	56	53	50
	60	53	50
	60	53	50
	60	53	50
	60	53	50
	60	53	50
	60	53	50
	60	53	50
	60	53	50
	60	53	50
	60	53	50
	60	53	50
	60	53	50
	60	53	50
	60	53	50
	60	53	50
	63	53	50
	63	53	50
	70	53	50
	11	53	50
	15	53	51
	18	53	51
	22	53	51
	22	53	51
	25	53	51
	29	53	51
	29	53	51
	29	53	51
	29	53	51
	29	56	51
	29	56	51
	29	56	51
	29	56	51
	29	56	51
	29	56	51
	29	60	51
	32	60	51
	32	60	51
	32	60	51
	36	60	51
	36	60	51
	36	60	53
	36	60	53
	36	60	53
	36	60	53
	36	60	53
	36	60	53
	39	60	53
	39	60	53
	39	60	53
	39	60	53
	39	60	53
	39	60	53
	39	60	53
	39	63	53
	39	67	53
	43	67	53
	43	74	53
	43	11	53
	43	15	53
	43	18	53
	43	18	53
	43	22	53
	43	22	53
	43	29	53
	43	29	53
	43	29	53
	43	29	53
	43	32	53
	43	32	53
	43	32	53
	43	32	53
	43	32	53
	43	36	53
	43	36	53
	43	36	53
	43	36	53
	43	36	53
	43	36	53
	43	36	53
	43	36	53
	43	39	53
	43	39	53
	43	39	53
	43	39	53
	43	39	53
	43	39	53
	46	39	53
	46	39	53
	46	39	53
	46	39	53
	46	39	53
	46	39	53
	46	39	53
	46	39	53
	46	39	53
	46	43	53
	46	43	53
	46	43	53
	46	43	54
	46	43	54
	46	43	54
	46	43	54
	46	43	54
	46	43	54
	46	43	54
	50	43	54
	50	43	54
	50	43	54
	50	43	54
	50	43	54
	50	43	54
	50	43	54
	50	43	54
	50	43	54
	50	43	54
	50	43	54
	50	43	54
	50	43	54
	50	43	54
	50	43	54
	50	43	54
	50	43	54
	50	43	54
	50	43	56
	50	43	56
	50	43	56
	50	43	56
	50	43	56
	50	43	56
	50	43	56
	50	43	56
	50	43	56
	50	46	56
	50	46	56
	50	46	56
	50	46	56
	50	46	56
	50	46	56
	50	46	56
	50	46	56
	50	46	56
	50	46	56
	50	46	57
	50	46	57
	53	46	57
	53	46	57
	53	46	57
	53	46	57
	53	46	57
	53	46	57
	53	46	57
	53	46	57
	53	46	57
	53	50	57
	53	50	57
	53	50	57
	53	50	57
	53	50	57
	53	50	57
	53	50	57
	53	50	57
	53	50	57
	53	50	57
	53	50	57
	53	50	57
	53	50	57
	53	50	58
	53	50	58
	53	50	58
	53	50	58
	53	50	58
	53	50	58
	53	50	58
	53	50	58
	53	50	58
	53	50	58
	53	50	58
	53	50	58
	57	50	58
	57	50	58
	57	50	58
	57	50	58
	57	50	58
	57	50	58
	57	50	58
	57	50	58
	57	50	58
	57	50	58
	57	50	58
	57	50	60
	57	50	60
	57	50	60
	57	53	60
	57	53	60
	57	53	60
	57	53	60
	57	53	60
	57	53	60
	57	53	60
	57	53	60
	57	53	60
	57	53	60
	57	53	60
	57	53	60
	57	53	60
	57	53	60
	57	53	60
	57	53	60
	57	53	60
	57	53	60
	57	53	60
	57	53	60
	57	53	60
	57	57	61
	57	57	61
	57	57	61
	57	57	61
	57	57	61
	57	57	61
	57	57	61
	60	57	61
	60	57	61
	60	57	61
	64	57	61
		57	61
		57	61
		57	61
		57	63
		57	63
		57	63
		57	63
		57	64
		57	64
		57	64
		57	64
		57	64
		57	64
		57	64
		57	65
		57	65
		57	65
		60	65
		60	67
		60	67
		60	67
		60	68
		60	68
		60	68
		60	68
		60	71
		64
		64
		64
		64
		64
		67
		67
		67
		67
