# Supplementary material for: RNAi of Complex I and V of the electron transport chain in glutamate neurons extends life span, increases sleep, and decreases locomotor activity in Drosophila melanogaster
Source: PLoS One. 2023 Jun 15;18(6):e0286828. doi: 10.1371/journal.pone.0286828 (PMC10270625; doi:10.1371/journal.pone.0286828)
Supplement: S6 Table — (XLSX) [file pone.0286828.s010.xlsx]

## Sheet: Avg activity, 24 hr,LD cycle
Average activity for a 24 hour period in LD cycle
Male flies, 10 days old
Genotype	D42-GAL4 /+	D42>CG9172 RNAi	D42>CG5389 RNAi	UAS-CG9172-RNAi control	UAS-CG5389-RNAi control
	0.477874	0.097361	0.086494	1.71833	1.49744
	0.474138	0.106667	0.072414	1.27167	1.23077
	0.487644	0.106667	0.068247	0.988333	1.23654
	0.476868	0.123472	0.090805	0.988333	1.14231
	0.452011	0.129782	0.102894	0.673333	0.967949
	0.634626	0.151806	0.111925	0.575	0.851282
	0.702443	0.19625	0.136207	0.5215	0.730128
	0.878736	0.26	0.181034	0.796667	0.823718
	1.01853	0.301944	0.231178	0.851667	0.717308
	1.20216	0.376944	0.346552	0.981667	0.817308
	1.30043	0.538611	0.454598	0.91	0.675641
	1.47184	0.817639	0.646264	0.876667	0.85
	2.06624	2.07458	1.88707	0.843333	0.910192
	1.70201	1.75653	1.73419	0.953333	0.955769
	1.43764	1.45222	1.47988	1.04	0.926923
	1.19282	1.17389	1.19741	0.918333	0.957051
	0.974856	0.909306	0.928736	1.11	1.09615
	0.92773	0.786389	0.810776	1.08667	1.27051
	0.693247	0.586528	0.569828	1.15667	1.28462
	0.608333	0.4	0.432471	1.15333	1.32692
	0.567385	0.400833	0.38319	1.32667	1.54551
	0.496839	0.362639	0.3125	1.41667	1.2641
	0.513075	0.382917	0.30431	1.67167	1.11795
	0.418247	0.3075	0.192385	1.53333	1.0641
	0.447701	0.311667	0.175575	1.08333	1.47115
	0.549569	0.370139	0.229598	0.668333	0.617308
	0.560489	0.400278	0.205029	0.245	0.24359
	0.588218	0.46375	0.264224	0.371667	0.288462
	0.72931	0.543611	0.343391	0.225	0.214103
	0.830747	0.624444	0.397414	0.23	0.302564
	0.93046	0.804028	0.575	0.365	0.26859
	1.05259	1.03528	0.80546	0.226667	0.290897
	1.14224	1.16667	0.910776	0.26	0.319872
	1.27687	1.33528	1.14353	0.22	0.432051
	1.42098	1.49347	1.42155	0.355	0.403205
	1.60431	1.76236	1.79626	0.205	0.358333
	2.6227	2.24736	2.37672	0.2	0.572436
	1.99037	1.55528	1.61954	0.346667	0.539103
	1.45417	0.842778	0.790374	0.55	0.749551
	1.03376	0.365278	0.259483	0.531667	0.741026
	0.77931	0.180972	0.100718	0.711667	0.715385
	0.687931	0.123889	0.071264	0.923333	0.61154
	0.600575	0.092778	0.064655	1.08	0.776795
	0.552299	0.080972	0.061063	1.25	0.780769
	0.528448	0.090556	0.071839	1.40333	0.876282
	0.498851	0.085139	0.07658	1.72167	1.1968
	0.501868	0.102361	0.084339	1.7	1.23718
	0.536925	0.090278	0.087931	1.85	1.59744
	0.918675	0.624356	0.556119	0.876802	0.851346

## Sheet: Avg activity, night, LD cycle
Average activity during the dark phase in LD cycle
Male flies, 10 days old
Genotype	D42-GAL4 /+	D42>CG9172 RNAi	D42>CG5389 RNAi	UAS-CG9172-RNAi control	UAS-CG5389-RNAi control
	1.99037	1.55528	1.61954	0.668333	0.617308
	1.45417	0.842778	0.790374	0.245	0.24359
	1.03376	0.365278	0.259483	0.371667	0.288462
	0.77931	0.180972	0.100718	0.225	0.214103
	0.687931	0.123889	0.0712644	0.23	0.302564
	0.600575	0.0927778	0.0646552	0.365	0.26859
	0.552299	0.0809722	0.0610632	0.226667	0.290897
	0.528448	0.0905556	0.0718391	0.26	0.319872
	0.498851	0.0851389	0.0765805	0.22	0.432051
	0.501868	0.102361	0.0843391	0.355	0.403205
	0.536925	0.0902778	0.087931	0.205	0.358333
	0.477874	0.0973611	0.0864943	0.2	0.572436
	0.474138	0.106667	0.0724138	0.346667	0.539103
	0.487644	0.106667	0.0682471	0.55	0.749551
	0.476868	0.123472	0.0908046	0.531667	0.741026
	0.452011	0.129782	0.102894	0.711667	0.715385
	0.634626	0.151806	0.111925	0.923333	0.61154
	0.702443	0.19625	0.136207	1.08	0.776795
	0.878736	0.26	0.181034	1.25	0.780769
	1.01853	0.301944	0.231178	1.40333	0.876282
	1.20216	0.376944	0.346552	1.72167	1.1968
	1.30043	0.538611	0.454598	1.7	1.23718
	1.47184	0.817639	0.646264	1.85	1.59744
	0.814861	0.29641	0.252887	0.68	0.61449

## Sheet: Avg activity, daytime, LD cycle
Average activity during the light phase in LD cycle
Male flies, 10 days old
Genotype	D42-GAL4 /+	D42>CG9172 RNAi	D42>CG5389 RNAi	UAS-CG9172-RNAi control	UAS-CG5389-RNAi control
	2.06624	2.07458	1.88707	1.71833	1.49744
	1.70201	1.75653	1.7342	1.27167	1.23077
	1.43764	1.45222	1.47989	0.988333	1.23654
	1.19282	1.17389	1.19741	0.988333	1.14231
	0.974856	0.909306	0.928736	0.673333	0.967949
	0.92773	0.786389	0.810776	0.575	0.851282
	0.693247	0.586528	0.569828	0.5215	0.730128
	0.608333	0.4	0.432471	0.796667	0.823718
	0.567385	0.400833	0.38319	0.851667	0.717308
	0.496839	0.362639	0.3125	0.981667	0.817308
	0.513075	0.382917	0.30431	0.91	0.675641
	0.418247	0.3075	0.192385	0.876667	0.85
	0.447701	0.311667	0.175575	0.843333	0.910192
	0.549569	0.370139	0.229598	0.953333	0.955769
	0.560489	0.400278	0.205029	1.04	0.926923
	0.588218	0.46375	0.264224	0.918333	0.957051
	0.72931	0.543611	0.343391	1.11	1.09615
	0.830747	0.624444	0.397414	1.08667	1.27051
	0.93046	0.804028	0.575	1.15667	1.28462
	1.05259	1.03528	0.80546	1.15333	1.32692
	1.14224	1.16667	0.910776	1.32667	1.54551
	1.27687	1.33528	1.14353	1.41667	1.2641
	1.42098	1.49347	1.42155	1.67167	1.11795
	1.60431	1.76236	1.79626	1.53333	1.0641
	2.6227	2.24736	2.37672	1.08333	1.47115
	1.01418	0.926067	0.835092	1.05786	1.06925

## Sheet: Activity profile, 24 hours
Average activity during LD cycle plotted over 24 period
Male flies, 10 days old
Activity at time point, every 30 minutes
	Genotype
Hours	D42-GAL4 /+									D42>CG9172 RNAi									D42>CG5389 RNAi
0	2.03226	2	2.09677	2.03226	2.29032	2.22581	2.06452	1.90323		2.25807	2.03226	2	1.77419	2.19355	2.35484	2.16129	1.93548		1.43333	1.53333	2.2	2	2	1.93333	1.76667	2.26667
0.5	1.74194	2.09677	1.74194	1.77419	1.48387	1.64516	2.03226	1.87097		1.67742	1.67742	1.87097	2	1.90323	1.67742	2.09677	1.48387		1.66667	2	1.83333	1.7	1.73333	1.6	1.6	1.86667
1	1.58065	1.54839	1.3871	1.35484	1.29032	1.35484	1.51613	1.32258		1.16129	1.32258	1.64516	1.67742	1.25806	1.32258	1.64516	1.64516		1.46667	1.56667	2.03333	1.3	1.3	1.7	1.26667	1.63333
1.5	1.16129	1.35484	1	1	0.967742	1.3871	1.19355	1.54839		0.83871	1.22581	1.48387	1.12903	1.25806	1.25806	1.32258	1.09677		1	1.4	1.3	0.966667	1.1	0.766667	1.53333	1.3
2	1.29032	0.83871	0.806452	0.709677	1.12903	1.77419	1.19355	1.03226		0.483871	0.709677	1.12903	0.935484	1	0.870968	1	1		0.566667	1.2	1.06667	0.9	0.766667	0.7	1.2	0.866667
2.5	0.83871	0.774194	0.806452	0.709677	0.903226	1.67742	0.83871	0.967742		0.387097	0.870968	0.935484	0.83871	1.16129	0.483871	0.903226	0.774194		0.233333	0.866667	0.966667	0.666667	0.8	0.833333	0.766667	1.06667
3	1.19355	0.580645	1.29032	0.612903	0.741935	0.677419	0.870968	0.741935		0.709677	0.354839	0.322581	0.612903	0.870968	0.83871	0.387097	0.548387		0.666667	0.3	0.5	0.633333	1	0.7	0.666667	0.766667
3.5	0.451613	0.322581	0.677419	0.290323	0.612903	0.903226	0.741935	1		0.258065	0.419355	0.193548	0.258065	0.709677	0.548387	0.580645	0.451613		0.433333	0.066667	0.4	0.5	0.633333	0.833333	0.3	0.5
4	0.193548	0.387097	0.483871	0.354839	0.548387	0.903226	0.741935	1.03226		0.225806	0.322581	0.258065	0.451613	0.483871	0.387097	0.483871	0.483871		0.066667	0.1	0.266667	0.333333	0.3	0.6	0.6	0.533333
4.5	0.193548	0.322581	0.322581	0.16129	0.483871	0.83871	0.774194	0.580645		0.096774	0.032258	0.129032	0.225806	1.03226	0.322581	0.677419	0.225806		0.033333	0.1	0.133333	0.233333	0.966667	0.3	0.333333	0.633333
5	1.29032	0.129032	0.193548	0.419355	0.612903	0.580645	0.612903	0.709677		0.967742	0.129032	0.322581	0.129032	0.580645	0.258065	0.225806	0.709677		0.633333	0.233333	0.2	0.333333	0.333333	0.166667	0.3	0.333333
5.5	0.387097	0.096774	0.258065	0.483871	0.548387	0.419355	0.354839	0.580645		0.096774	0.064516	0.290323	0.387097	0.870968	0.258065	0.290323	0.354839		0.033333	0.3	0.266667	0.333333	0.166667	0.2	0.133333	0.033333
6	0.225806	0.193548	0.129032	0.387097	0.516129	0.580645	0.806452	0.677419		0	0.032258	0.258065	0.16129	0.580645	0.516129	0.16129	0.516129		0	0.066667	0.066667	0.166667	0.433333	0.133333	0.233333	0.333333
6.5	0	1.51613	0.580645	0.225806	0.516129	0.483871	0.612903	0.516129		0	1.32258	0.16129	0.258065	0.580645	0.258065	0.419355	0.483871		0.1	0.3	0.533333	0.066667	0.033333	0.266667	0	0.833333
7	0.064516	0.548387	0.258065	0.387097	0.677419	1.29032	0.580645	0.677419		0	0.516129	0.193548	0.548387	0.645161	0.354839	0.322581	0.612903		0.3	0.1	0.2	0.133333	0.166667	0.5	0.166667	0.1
7.5	0.129032	0.83871	0.451613	0.483871	0.83871	0.580645	0.612903	0.548387		0.032258	0.612903	0.290323	0.645161	0.677419	0.258065	0.419355	0.516129		0.033333	0.1	0.166667	0.3	0.733333	0.3	0.266667	0.3
8	0.032258	1.16129	0.387097	0.741935	0.677419	1.03226	0.774194	0.677419		0.193548	0.741935	0.290323	0.483871	0.806452	0.451613	0.387097	0.741935		0.2	0.1	0.266667	0.3	0.266667	0.7	0.4	0.4
8.5	0.290323	0.612903	0.83871	0.774194	1	0.935484	0.935484	1.22581		0.225806	0.483871	0.516129	0.709677	0.741935	0.354839	0.580645	0.677419		0.033333	0.466667	0.233333	0.6	0.3	0.333333	0.633333	0.3
9	0.83871	0.806452	1	1.03226	0.870968	0.935484	0.806452	1		0.193548	0.83871	0.516129	1.19355	0.774194	0.709677	0.935484	1.16129		0.5	0	0.5	0.366667	0.7	0.766667	0.766667	0.9
9.5	0.580645	0.677419	1.09677	0.806452	1	1.09677	2.03226	1.03226		0.322581	0.774194	0.677419	1.22581	1	1.19355	2.12903	0.903226		0.033333	0.533333	0.533333	1.06667	0.833333	0.8	1.96667	0.566667
10	0.580645	0.806452	1.03226	1.6129	1.19355	1.6129	1.16129	1.12903		0.645161	0.903226	0.903226	1.3871	1.22581	1.03226	1.3871	1.54839		1.1	0.433333	0.966667	1.26667	1.23333	0.4	0.8	1.23333
10.5	1.29032	1.3871	1.09677	1.19355	1.22581	1.09677	1.06452	1.12903		0.870968	0.870968	1.51613	0.870968	1.64516	1.29032	1.64516	1.22581		0.5	1.26667	1.46667	1.23333	1.03333	0.966667	1.63333	0.866667
11	1.70968	1.48387	1	2.03226	1.25806	1.64516	1.51613	1.16129		1.16129	1.48387	1.35484	1.35484	1.58065	1.54839	1.58065	1.64516		0.466667	1.43333	1.3	1.6	1.3	1.2	2	2.36667
11.5	1.67742	1.64516	1.67742	1.29032	2.3871	1.16129	2.09677	1.45161		1.3871	1.41935	1.64516	1.80645	1.41935	1.48387	2.35484	2.09677		1.5	2.03333	1.7	1.73333	2.16667	1.4	1.46667	2.03333
12	3.12258	2.54194	2.50968	2.83226	2.47742	2.50968	2.67097	2.60645		2.93548	2.6129	2	1.96774	1.90323	1.90323	1.87097	2.41935		2.76667	2.86667	2.16667	2.63333	1.83333	1.96667	2.16667	2.7
12.5	2.09677	2.32258	2.22581	2.25807	2.03226	2.12903	1.80645	1.6129		1.90323	2.09677	1.25806	1.45161	1.32258	1.32258	2.35484	1.83871		1.9	1.8	1.83333	1.4	1.93333	1.66667	1.76667	1.4
13	1.35484	1.51613	1.58065	1.58065	1.35484	1.70968	1.74194	1.64516		1.12903	1.29032	1.3871	0.677419	1.58065	0.774194	0.806452	0.677419		1.1	1.33333	0.6	0.8	1.3	1.33333	1.03333	1.03333
13.5	1	1.25806	0.903226	1.03226	1.09677	1.19355	1.22581	0.806452		0.354839	0.387097	0.483871	0.451613	0.419355	0.548387	0.225806	0.419355		0.933333	0.4	0.133333	0.233333	0.166667	0.2	0.266667	0.1
14	0.548387	0.709677	0.709677	0.806452	0.83871	1.32258	0.612903	0.83871		0.193548	0.225806	0.16129	0.193548	0.193548	0.129032	0.096774	0.193548		0.2	0.233333	0.133333	0.066667	0	0.1	0.1	0.1
14.5	0.580645	0.580645	0.645161	1.09677	0.774194	0.290323	0.645161	0.967742		0.032258	0.129032	0.193548	0.225806	0.032258	0	0.193548	0.096774		0.333333	0.1	0.066667	0	0	0	0.066667	0.2
15	0.193548	0.354839	0.83871	0.677419	0.612903	0.612903	0.806452	0.677419		0.129032	0.096774	0.387097	0	0	0.129032	0.129032	0.129032		0.033333	0.033333	0.3	0	0	0.033333	0	0
15.5	0.16129	0.548387	0.774194	1.32258	0.612903	0.387097	0.483871	0.483871		0.16129	0.032258	0.129032	0.096774	0.032258	0.096774	0	0.16129		0	0	0.066667	0.2	0.133333	0.133333	0.033333	0.1
16	0.548387	0.258065	0.483871	0.709677	0.645161	0.354839	0.548387	0.387097		0	0.129032	0	0.16129	0.096774	0	0.16129	0.064516		0.033333	0	0.3	0.133333	0	0	0	0
16.5	0.548387	0.580645	0.290323	0.612903	0.741935	0.387097	0.129032	0.483871		0.16129	0	0	0.096774	0.193548	0.032258	0	0.193548		0.133333	0	0.066667	0.033333	0.233333	0	0	0.033333
17	0.225806	0.580645	0.741935	0.387097	0.419355	0.741935	0.516129	0.483871		0.064516	0.032258	0.225806	0.290323	0.032258	0.032258	0.129032	0		0.133333	0	0.133333	0.133333	0	0	0.1	0
17.5	0.290323	0.193548	0.516129	0.645161	0.516129	0.548387	0.451613	0.290323		0.258065	0	0.16129	0.193548	0.096774	0.032258	0.064516	0.064516		0	0.1	0.033333	0.1	0	0.033333	0.066667	0.3
18	0.516129	0.354839	0.483871	0.354839	0.612903	0.483871	0.419355	0.483871		0.032258	0.064516	0.096774	0.064516	0.096774	0.096774	0.096774	0.16129		0	0.066667	0.033333	0	0.066667	0.6	0	0.1
18.5	0.709677	0.451613	0.580645	0.322581	0.193548	0.451613	0.451613	0.548387		0.290323	0.193548	0	0	0.16129	0	0	0.16129		0.2	0.066667	0	0	0.266667	0	0.033333	0
19	0.451613	0.290323	0.419355	0.419355	0.774194	0.225806	0.741935	0.483871		0.129032	0	0.064516	0.096774	0.225806	0.032258	0.096774	0.129032		0.066667	0.266667	0	0.166667	0	0	0	0.1
19.5	0.580645	0.354839	0.612903	0.83871	0.419355	0.129032	0.290323	0.451613		0.16129	0	0.064516	0.096774	0.193548	0.419355	0.032258	0.032258		0.066667	0	0.066667	0.2	0.033333	0.1	0.066667	0.333333
20	0.290323	0.483871	0.419355	0.322581	0.870968	0.419355	0.322581	0.516129		0.032258	0	0.16129	0.032258	0.258065	0.16129	0.129032	0.16129		0.266667	0.033333	0.1	0.033333	0.466667	0.066667	0.066667	0
20.5	0.677419	0.419355	0.806452	0.580645	0.548387	1.12903	0.354839	0.322581		0.193548	0.290323	0.129032	0.16129	0.16129	0.290323	0.032258	0.096774		0.1	0.033333	0.266667	0.2	0.066667	0.166667	0.033333	0.1
21	0.645161	0.258065	0.774194	1.32258	0.419355	0.419355	0.580645	0.806452		0.193548	0	0.290323	0.290323	0.16129	0.16129	0.193548	0.129032		0.033333	0.1	0	0.033333	0.066667	0.2	0.033333	0.7
21.5	0.322581	0.741935	1.03226	1.12903	0.83871	0.806452	0.774194	0.935484		0.129032	0.129032	0.322581	0.096774	0.419355	0.129032	0.290323	0.225806		0	0	0.633333	0.333333	0.4	0.133333	0.1	0
22	0.516129	0.387097	1.35484	1.03226	0.741935	1.64516	1.03226	1.35484		0	0.16129	0.258065	0.548387	0.290323	0.16129	0.290323	0.322581		0.2	0.333333	0.133333	0.133333	0.233333	0.1	0.166667	0.133333
22.5	1.19355	1.12903	1.32258	1.06452	1.22581	1.35484	1.19355	1.32258		0.032258	0.741935	0.193548	0.258065	0.129032	0.16129	0.967742	0.258065		0.333333	0.166667	0.2	0.4	0.3	0.5	0.5	0.433333
23	0.83871	1.77419	1.64516	1.35484	1.22581	1.03226	1.32258	0.967742		0.064516	0.16129	0.451613	0.580645	0.967742	0.322581	0.677419	0.612903		0.8	0.5	0.533333	0.4	0.3	0.233333	0.266667	0.3
23.5	1.12903	1.83871	1.54839	1.32258	1.16129	1.77419	1.3871	1.12903		0.903226	0.387097	0.806452	0.967742	1.03226	0.677419	0.774194	0.709677		0.5	0.566667	0.566667	0.633333	0.7	1.06667	0.4	0.366667

## Sheet: Avg activity, 24 hr, DD cycle
Average activity for a 24 hour period in DD cycle
Male flies, 10 days old
Genotype	D42-GAL4 /+	D42>CG9172 RNAi	D42>CG5389 RNAi
	1.188	0.75774	0.788591
	1.01419	0.9746	0.619841
	0.73532	0.98542	0.938294
	1.0506	0.82302	0.638889
	0.88194	0.73611	0.886706
	0.88661	0.88571	0.852778
	1.00129	0.67391	0.858234
	1.27966	0.81786	0.643254
	1.23502	0.99593	1.02202
	0.987	0.62679	1.11935
	0.71062	0.53522	0.80119
	1.03442	0.84772	0.340179
	1.02202	0.32659	0.882143
	1.10407	0.97143	0.754464
	0.73562	1.08333	0.631052
	1.22292	0.78978	0.751786
	1.10407	1.15317	0.711012
	0.84841	1.2003	0.934226
	0.92649	0.71091	0.848909
	0.80863	0.99722	0.793056
	1.21696	0.8245	1.04464
	1.42212	1.28631	0.802579
	0.91835	0.70337	0.716171
	0.86567	0.93006	0.772123
	1.38661	0.65933	0.656151
	0.88571	0.79345	0.781349
	1.61151	0.75813	0.812401
	2.23601	0.88581	0.849405
	1.01329	1.18452	0.749306
		0.79167
	1.08045	0.856997	0.793107
