# Supplementary material for: RNAi of Complex I and V of the electron transport chain in glutamate neurons extends life span, increases sleep, and decreases locomotor activity in Drosophila melanogaster
Source: PLoS One. 2023 Jun 15;18(6):e0286828. doi: 10.1371/journal.pone.0286828 (PMC10270625; doi:10.1371/journal.pone.0286828)
Supplement: S7 Table — (XLSX) [file pone.0286828.s011.xlsx]

## Sheet: Avg sleep, 24 hr, LD cycle
Average sleep for a 24 hour period in LD cycle
Male flies, 10 days old
Genotype	D42-GAL4 /+	D42>CG9172 RNAi	D42>CG5389 RNAi	UAS-CG9172-RNAi control	UAS-CG5389-RNAi control
	0.068966	0.808333	0.491379	2.35	1.67
	0.099138	1.125	0.512931	3.25	1.96
	0.336207	2.23333	1.59914	4.875	3.49
	1.24569	4.14583	3.83621	5.725	4.66
	2.40086	6.84583	7.09483	7.38	5.08
	3.59052	8.6875	8.81466	6.625	6.63
	6.09914	13.1208	12.7241	7.78	8.65
	8.64224	16.0875	15.4526	6.4	7.69
	9.87069	17.7167	17.6121	6.43	8.51
	10.5733	18.075	18.6379	4.08	8.2
	11.5603	18.0292	19.8362	4.85	9.33
	12.9138	19.8375	22.7241	5.321	8.31
	12.3922	19.4875	22.6681	5.125	6.5
	11.0259	18.6583	22.6164	4.6	7.14
	10.3319	17.8792	23.0172	4.05	6.79
	9.19397	16.9292	21.431	3.9	5.38
	6.83621	14.875	19.7543	3.55	4.44
	5.40517	12.7958	17.7931	2.9	4.15
	3.65948	10.1458	14.4698	3.9	3.24
	2.56897	6.91667	10.9698	3.15	3.08
	1.14655	4.84583	8.92672	2.48	2.06
	0.693966	2.9625	6.13793	1.93	1.6
	0.344828	1.55	3.24569	2.42	0.89
	0.193966	0.5375	1.125	1.95	0.81
	0.073276	0.708333	0.581897	8.275	7.21
	1.125	5.2375	5.15948	13.05	13.25
	3.13793	12.1458	13.7672	14.025	15.11
	6.19397	19.75	22.125	13.3	14.73
	9.32328	22.9958	25.3664	14.85	15.46
	11.4526	25.0917	26.9483	14.25	15.25
	13.1035	25.8125	26.7802	15.6	15.78
	14.5043	26.4875	26.9612	13.65	15.84
	14.8103	25.9417	26.7802	13.25	15.41
	14.8017	26.0833	26.7284	13.225	15.98
	15.7974	25.8333	26.4914	13.1	14.49
	14.5302	25.9667	26.194	13.85	14.37
	15.5043	25.775	26.5216	12.9	14.32
	15.0776	25.65	26.8362	12.5	13.61
	15.2069	25.8167	26.7586	12.025	13.73
	15.0603	25.1042	26.3966	11.4	12.91
	15.3996	24.8506	25.5991	10.925	11.87
	12.5259	24.3417	25.5129	9.825	12.01
	12.7888	22.825	24.694	8.575	11.74
	12.0733	21.4083	23.8017	7.25	10.66
	9.92241	20.7292	22.6207	5.95	9.71
	8.03448	19.45	20.5216	6.475	9.57
	5.50862	16.0833	18.0647	6.025	8.83
	2.56897	10.5042	13.6121	6.2	7.69
	8.11914	15.8102	17.4232	7.82283	8.95396

## Sheet: Avg sleep, night, LD cycle
Average sleep during the dark phase in LD cycle
Male flies, 10 days old
Genotype	D42-GAL4 /+	D42>CG9172 RNAi	D42>CG5389 RNAi	UAS-CG9172-RNAi control	UAS-CG5389-RNAi control
	1.125	5.2375	5.15948	13.05	13.25
	3.13793	12.1458	13.7672	14.025	15.11
	6.19397	19.75	22.125	13.3	14.73
	9.32328	22.9958	25.3664	14.85	15.46
	11.4526	25.0917	26.9483	14.25	15.25
	13.1034	25.8125	26.7802	15.6	15.78
	14.5043	26.4875	26.9612	13.65	15.84
	14.8103	25.9417	26.7802	13.25	15.41
	14.8017	26.0833	26.7284	13.225	15.98
	15.7974	25.8333	26.4914	13.1	14.49
	14.5302	25.9667	26.194	13.85	14.37
	15.5043	25.775	26.5216	12.9	14.32
	15.0776	25.65	26.8362	12.5	13.61
	15.2069	25.8167	26.7586	12.025	13.73
	15.0603	25.1042	26.3966	11.4	12.91
	15.3996	24.8506	25.5991	10.925	11.87
	12.5259	24.3417	25.5129	9.825	12.01
	12.7888	22.825	24.694	8.575	11.74
	12.0733	21.4083	23.8017	7.25	10.66
	9.92241	20.7292	22.6207	5.95	9.71
	8.03448	19.45	20.5216	6.475	9.57
	5.50862	16.0833	18.0647	6.025	8.83
	2.56897	10.5042	13.6121	6.2	7.69
	11.237	21.908	23.2279	11.4	13.1443

## Sheet: Avg sleep, daytime, LD cycle
Average sleep during the light phase in LD cycle
Male flies, 10 days old
Genotype	D42-GAL4 /+	D42>CG9172 RNAi	D42>CG5389 RNAi	UAS-CG9172-RNAi control	UAS-CG5389-RNAi control
	0.068966	0.808333	0.491379	2.35	1.67
	0.099138	1.125	0.512931	3.25	1.96
	0.336207	2.23333	1.59914	4.875	3.49
	1.24569	4.14583	3.83621	5.725	4.66
	2.40086	6.84583	7.09483	7.38	5.08
	3.59052	8.6875	8.81466	6.625	6.63
	6.09914	13.1208	12.7241	7.78	8.65
	8.64224	16.0875	15.4526	6.4	7.69
	9.87069	17.7167	17.6121	6.43	8.51
	10.5733	18.075	18.6379	4.08	8.2
	11.5603	18.0292	19.8362	4.85	9.33
	12.9138	19.8375	22.7241	5.321	8.31
	12.3922	19.4875	22.6681	5.125	6.5
	11.0259	18.6583	22.6164	4.6	7.14
	10.3319	17.8792	23.0172	4.05	6.79
	9.19397	16.9292	21.431	3.9	5.38
	6.83621	14.875	19.7543	3.55	4.44
	5.40517	12.7958	17.7931	2.9	4.15
	3.65948	10.1458	14.4698	3.9	3.24
	2.56897	6.91667	10.9698	3.15	3.08
	1.14655	4.84583	8.92672	2.48	2.06
	0.693966	2.9625	6.13793	1.93	1.6
	0.344828	1.55	3.24569	2.42	0.89
	0.193966	0.5375	1.125	1.95	0.81
	0.073276	0.708333	0.581897	8.275	7.21
	5.25069	10.2002	12.0829	4.53184	5.0988

## Sheet: Activity sleep, 24 hours
Average sleep during LD cycle plotted over 24 period
Male flies, 10 days old
Activity at time point, every 30 minutes
	Genotype
Hours	D42-GAL4 /+									D42>CG9172 RNAi									D42>CG5389 RNAi
0	0.967742	0	0	0	0	0	0	0		0	1.93548	0	1.93548	0.967742	0	0.967742	0		0	0	1	0	1	1	1	2
0.5	0	0	0	0	0	0.967742	0	0		0.967742	0.967742	0.967742	0	0	0.967742	1.93548	2.90323		0	1	2	0	0	1	0	1
1	0	1.93548	0	0	0	0	0	0.967742		2.90323	0.967742	0.967742	1.93548	0.967742	3	1.86774	4.83871		1	0	0	2	1	5	1	1
1.5	0.967742	3.87097	2.90323	0	0	0	0	1.93548		3.87097	1.93548	3.87097	0.967742	9.67742	4.83871	3.87097	3.87097		2	2	2	2	2	0	5	10
2	2.90323	0.967742	0	0.967742	0.967742	2.90323	6.77419	3.87097		7.83871	2.90323	3.87097	3.80323	15.4839	6.77419	7.30645	6.77419		6	5	4	7	15	9	4	5
2.5	2.90323	0.967742	0.967742	1.93548	0.967742	6.77419	6.77419	7.74193		6.77419	5.80645	13.6161	11.6129	7.74193	10.0452	8.70968	4.83871		10	6	8	22	15	7	6	5
3	3.87097	1.93548	1.93548	2.90323	11.6129	8.70968	8.70968	8.70968		12.4452	10.2774	17.4194	18.3871	13.6452	12.5807	9.67742	9.67742		13	10	10	10	12	12	16	18
3.5	2.90323	6.87097	6.87097	2.90323	13.5484	10.6452	12.5807	12.5807		14.6129	10.6452	22.2581	16.4516	21.2903	16.4516	14.7484	12.5807		14	11	11	9	26	23	15	14
4	5.80645	5.80645	6.87097	18.3871	12.5807	15.4839	10.6452	3		18.3194	11.6129	25.1613	26.129	19.3548	13.5484	8.90323	17.4194		12	13	27	25	23	18	7	16
4.5	22.2581	16.4516	15.4839	17.4194	2.90323	6.77419	3.87097	1.93548		3.80323	27.0968	24.1935	23.2258	22.2581	9.77419	18.3871	15.4839		28	25	25	20	11	17	17	6
5	6.96774	8.80645	9.67742	6.87097	9.67742	19.3548	17.4194	13.5484		24.2903	14.5161	13.4129	16.4516	22.2581	20.3226	25.1613	7.83871		21	11	19	19	18	17	27	25
5.5	20.3226	19.4226	18.3871	11.6129	8.20645	5.80645	11.6129	7.74193		25.1613	22.2581	21.2903	8.70968	20.3226	19.3548	13.5484	28.0645		15	24	23	19	28	26	24	23
6	8.70968	18.3871	17.4194	19.2581	12.5807	5.80645	4.83871	11.6129		13.5484	28.0645	25.1613	19.3548	20.7581	10.6452	20.3226	18.3871		24	23	18	22	23	19	26	26
6.5	0	10.6452	11.6129	8.70968	6.77419	12.5807	13.1129	25.0645		10.6452	29.0323	11.6129	23.2258	22.2581	13.5484	21.2903	17.4194		23	23	19	29	18	27	25	17
7	7.74193	8.70968	6.77419	10.6452	16.2581	10.6452	12.4839	9.67742		19.3548	17.4194	15.4839	12.5807	21.2903	18.3871	11.6129	27.0968		28	26	25	22	14	23	24	23
7.5	9.67742	3.87097	7.74193	6.77419	5.80645	23.2258	6.77419	9.67742		20.3226	9.67742	28.0645	14.5161	19.3548	15.4839	10.6452	17.4194		22	10	21	24	19	28	23	24
8	3.77419	5.80645	9.14516	3.33871	4.83871	4.83871	5.80645	15.3871		14.5161	14.5161	9.67742	16.4516	15.4839	8.70968	25.1613	14.5161		27	20	20	21	13	20	22	16
8.5	2.90323	4.83871	2.90323	10.4516	8.70968	3.87097	5.80645	3.87097		7.74193	23.129	13.0839	15.4839	10.6452	7.74193	11.6129	12.5807		27	18	22	15	14	19	13.2	14
9	3.87097	2.90323	1.93548	8.6129	3.87097	1.93548	3.87097	1.93548		9.67742	9.67742	5.80645	21.1935	12.5807	7.74193	6.77419	7.74193		13	8	23	19	14	11	12	16
9.5	1.93548	0	0.967742	11.0807	3.87097	0.967742	0.967742	2.90323		6.77419	6.77419	0.967742	3.87097	12.4839	9.58065	10.6452	3.87097		11	9	9	10	13	4	10	23
10	1.33548	0.967742	0.967742	1.93548	0.967742	0.967742	0.967742	1.90645		10.5484	4.83871	4.83871	3.87097	3.87097	4.90645	2.90323	2.90323		8	7	8	6	7	10	21	6
10.5	2.90323	0.967742	0.967742	0	0	0	0	0.967742		0	1.93548	1.93548	0.967742	0.967742	11.6129	5.27419	0.967742		5	2	5	6	3	6	15	7
11	1.93548	1.93548	0	0	0	0	0	0		0.967742	0	0	7.74193	2.90323	0	0.967742	0		2	3	4	3	3	3	4	7
11.5	0.967742	0	0	0	0	0	0	0.967742		0	0.967742	0	0	0.967742	0	0	2.90323		2	1	5	2	1	2	0	1
12	0	0	0	0	0	0	0	0.967742		0.967742	0	0	0	0.967742	0.967742	0.967742	0		0	1	0	0	1	0	1	1
12.5	0	0.967742	0	0.967742	0	1.93548	0.967742	0.967742		6.87097	4.83871	1.93548	4.83871	4.83871	2.90323	7.74193	7.74193		4	2	5	7	5	7	4	6
13	0.967742	2.90323	0.967742	2.90323	4.93548	3.87097	4.83871	1.93548		11.6129	7.74193	11.6129	10.6452	12.5807	14.5161	14.5161	13.5484		17	14	16	13	9	14	10	13
13.5	2.90323	2.90323	6.77419	2.90323	7.74193	8.70968	6.33871	10.7419		25.1613	23.3226	17.4194	20.3226	16.4516	17.4871	20.4194	17.4194		25	23	22	23	21	18	22.5	22
14	7.74193	8.70968	5.80645	8.70968	9.77419	9.77419	10.6452	12.5807		24.1935	25.1613	26.129	22.2581	19.3548	20.3226	24.1935	23.2258		26	26	27	24	24	25	25	26
14.5	10.6452	5.80645	10.6452	12.5807	12.5807	12.5129	12.5807	14.5161		26.129	23.2258	24.1935	25.1613	24.1935	24.1935	27.0968	27.0968		29	28	23	28	26	26	29	26
15	10.6452	12.5807	12.5807	10.6452	12.5807	18.3871	13.5484	14.0807		27.0968	24.1935	25.1613	26.129	28.0645	26.129	25.1613	24.1935		29	27	28	27	27	25	27	24
15.5	14.5161	13.5484	12.5807	10.6452	16.4516	20.3226	14.6129	13.5484		27.0968	28.9645	27.0968	25.1613	23.2258	27.0968	27.0968	25.6935		26	26	29	23	26	28	30	27
16	12.6774	13.4516	15.4839	14.5161	14.5161	12.5807	19.3548	15.4839		28.0645	23.2258	26.129	26.129	25.1613	26.129	29.0323	23.2258		21	30	28	28	26	27	27	28
16.5	16.4516	15.4839	19.3548	11.6129	15.4839	14.5161	12.5807	11.6129		24.629	26.5645	27.0968	26.129	27.0968	26.1968	28.1323	23.2935		26	27	26	29	28	27	27	27
17	18.3871	14.6129	20.3226	12.5807	15.4839	15.4839	13.5484	15.4839		26.129	29.0323	22.2581	26.129	29.0323	23.2258	24.7935	26.129		25	27	28	27	28	25	29	24
17.5	13.5484	14.5161	11.6129	16.4516	16.4516	14.5161	15.4839	13.1806		28.0645	23.2258	28.0645	26.129	25.1613	23.2258	28.0645	26.129		29	27	25	25	27	25	26	26
18	16.4516	14.5161	14.5161	15.4839	17.4194	15.4839	15.3871	14.5161		26.129	26.129	25.1613	25.1613	24.1935	27.0968	26.129	27.0968		28	24	26	26	26	28	27	26
18.5	13.5484	19.3548	16.4516	15.4839	14.5161	11.6129	16.4516	13.5484		25.529	25.1613	27.0968	25.1613	27.0968	21.2903	26.129	28.0645		29	28	25	25	28	27	28	25
19	15.4839	13.5484	13.5484	18.3871	16.4516	11.5452	16.4516	16.4516		21.2903	26.4968	24.1935	29.0323	28.0645	26.129	24.5613	27.0968		26	30	27	27	28	26	28	23
19.5	11.6129	11.6129	17.4194	17.4194	11.6129	16.4516	17.4871	16.4516		26.129	25.1613	29.0323	25.1613	27.7645	24.1935	21.2903	22.2581		29	26	28	28	26	24	24	27
20	18.3871	9.67742	21.2903	9.67742	15.4839	17.4194	17.4194	13.5484		27.0968	26.129	20.3226	27.0968	24.1935	27.0968	23.2258	24.1935		24	26	25	26	24	30	28	23
20.5	14.4193	14.9516	13.5484	13.3161	13.5484	13.0161	9.14516	8.10968		21.2903	25.1613	21.5903	25.1613	26.429	24.1935	24.1935	26.129		25	23	26	24	25	26	25	24
21	7.74193	18.3871	17.4194	9.67742	13.5484	14.5161	10.1129	10.6452		22.1613	19.2581	26.129	24.1935	22.2581	24.1935	21.2903	23.2258		27	24	28	26	25	20	25	22
21.5	11.0807	13.0161	11.5064	6.54193	16.5871	15.3194	12.9484	9.88064		19.3548	21.2903	18.3871	25.1613	19.4226	23.2258	27.0968	17.4194		27	29	19	24	22	22	24	24
22	8.70968	7.74193	7.74193	11.6129	9.67742	11.5161	14.5161	8.70968		18.3871	17.4194	26.129	22.2581	22.2581	17.4194	21.2903	20.3226		25	20	18	24	23	26	23	24
22.5	10.1129	6.24193	9.04839	8.47742	6.17419	8.47742	9.5129	6.30968		24.5613	23.2935	19.3548	15.5516	19.3548	15.4839	19.1226	18.8226		20	24	22	23	19	17	21	20
23	3.93871	6.84194	5.87419	4.90645	8.77742	7.80968	2.30323	6.74516		13.0161	14.9516	18.1548	12.6484	20.7581	17.8548	15.9193	15.4839		18.5	18	19	24	19	17	18	15
23.5	0.967742	2.07097	2.43871	2.03226	2.90323	3.87097	4.90645	3.27097		5.80645	6.77419	8.70968	12.5807	17.4194	12.5807	8.70968	11.6129		10	12	15	15	20	16	10	11

## Sheet: Sleep bout length, 24 hrs, LD
Average sleep bout length for a 24 hour period in LD cycle
Male flies, 10 days old
Genotype	D42-GAL4 /+	D42>CG9172 RNAi	D42>CG5389 RNAi	UAS-CG9172-RNAi control	UAS-CG5389-RNAi control
	13	5	5	2	443
	33	12	1	266	7
	35	5	5	5	29
	6	16	133	5	30
	10	5	12	15	3
	3	178	29	10	18
	36	7	5	7	1
	11	24	30	19	11
	36	9	6	13	11
	21	10	8	26	5
	7	10	89	7	30
	4	13	5	11	8
	8	6	8	8	19
	9	2	7	88	12
	395	5	29	10	13
	29	14	26	7	10
	41	9	35	6	3
	1	11	104	8	9
	17	75	21	6	7
	38	2	372	28	5
	10	17	6	11	54
	39	28	2	34	6
	5	5	130	11	42
	9	12	1	5	5
	54	5	5	8	14
	2	21	1	23	6
	29	16	5	9	19
	11	6	2	2	21
	5	5	5	6	16
	1	3	18	17	6
	253	13	5	7	19
	1	97	30	7	5
	63	10	5	5	2
	8	24	42	3	9
	16	5	6	5	4
	2	27	154	53	5
	8	5	6	7	20
	9	40	150	14	8
	6	5	5	28	22
	2	49	129	39	5
	5	5	5	17	9
	9	41	23	38	5
	20	6	120	5	4
	1	24	3	1	5
	6	8	5	28	10
	8	23	16	48	11
	22	14	5	8	4
	11	11	247	11	5
	19	189	40	11	4
	7	1	42	3	8
	27	12	5	10	7
	4	1	20	18	19
	11	14	74	5	10
	1	4	11	5	18
	18	5	43	21	2
	15	3	3	18	16
	26	7	180	7	4
	3	7	13	23	5
	11	5	8	8	5
	19	13	1	3	5
	23	5	5	5	8
	3	15	2	21	8
	11	5	5	8	6
	1	2	22	30	6
	36	5	5	14	1
	9	14	5	96	40
	7	5	5	6	1
	12	15	36	190	16
	17	5	10	8	529
	16	11	184	70	5
	379	7	5	10	186
	13	22	136	7	12
	7	5	5	11	1
	5	18	45	22	6
	7	5	10	15	1
	1	60	38	3	8
	5	5	5	5	5
	2	15	53	3	5
	8	5	8	5	50
	18	2	1	5	5
	5	5	164	9	27
	2	7	1	7	6
	5	6	70	5	1
	27	59	1	7	19
	5	5	8	5	207
	31	11	53	2	5
	7	8	7	5	7
	14	16	319	3	5
	6	10	6	15	1
	1	9	2	34	5
	5	6	200	5	25
	3	15	23	5	10
	21	10	5	6	5
	6	16	66	2	5
	7	5	34	5	15
	3	36	8	32	7
	5	7	9	15	25
	6	24	36	1	5
	9	5	5	14	41
	11	35	11	5	7
	325	7	8	7	7
	1	13	59	76	6
	14	13	6	5	6
	7	4	8	1	5
	13	161	5	8	22
	8	1	9	3	15
	9	9	5	6	28
	1	2	10	66	6
	12	12	5	5	12
	14	2	1	144	14
	9	10	5	6	5
	7	9	7	13	6
	6	5	5	5	5
	14	1	1	12	5
	6	9	5	10	1
	10	31	8	3	5
	11	5	7	5	2
	7	1	12	3	6
	18	11	12	10	3
	28	6	9	6	7
	8	6	5	5	21
	3	4	19	7	5
	25	5	6	17	1
	35	18	18	32	9
	8	5	5	5	160
	21	3	2	14	5
	5	5	10	7	11
	1	11	28	46	5
	10	5	5	5	22
	2	4	1	3	5
	6	5	5	15	4
	28	20	9	7	6
	10	6	5	12	9
	1	1	43	29	7
	13	6	19	8	160
	1	35	40	73	7
	17	26	229	7	15
	3	25	338	15	6
	14	5	266	14	55
	3	36	75	30	6
	14	7	9	8	10
	6	4	119	2	5
	5	10	5	6	6
	2	9	74	4	7
	392	6	5	7	2
	1	2	33	20	5
	7	6	5	11	36
	6	21	3	117	6
	6	250	5	8	4
	30	8	37	198	5
	5	5	5	10	146
	8	1	29	2	12
	6	9	6	9	9
	2	168	97	99	5
	5	5	5	8	3
	19	156	3	2	5
	11	5	6	10	1
	65	13	49	141	5
	6	5	5	5	13
	7	14	41	1	6
	5	10	11	12	7
	22	33	1	3	5
	5	5	5	6	352
	7	29	7	15	5
	369	13	139	5	10
	1	17	1	13	5
	11	6	17	6	36
	1	11	8	7	5
	16	5	38	5	1
	1	13	2	8	5
	7	14	6	8	69
	3	12	3	11	5
	24	23	22	7	10
	2	12	8	48	5
	10	6	27	10	11
	1	1	1	110	5
	39	8	26	22	17
	2	5	6	2	6
	22	165	48	5	21
	2	2	1	29	7
	11	5	14	8	16
	3	6	5	4	9
	8	13	15	5	6
	14	9	7	63	5
	18	5	6	5	11
	21	8	2	5	5
	7	5	19	14	12
	6	5	5	23	7
	6	5	6	10	722
	20	5	5	40	5
	15	11	19	5	4
	19	7	1	1	7
	6	5	16	10	6
	14	20	1	17	5
	5	5	7	7	8
	6	1	3	52	5
	9	10	7	21	5
	28	3	1	82	5
	5	75	7	5	6
	2	22	3	6	7
	49	12	41	5	29
	1	36	3	24	6
	12	5	262	8	42
	7	2	168	1	5
	6	38	5	5	110
	8	2	68	42	6
	28	21	5	5	47
	4	2	3	6	5
	14	81	5	6	27
	6	3	140	2	6
	349	5	5	8	26
	6	1	1	78	13
	18	5	5	11	44
	1	13	1	163	5
	6	20	5	5	16
	1	1	81	29	8
	8	184	10	5	21
	6	1	46	3	5
	5	24	5	5	17
	26	8	40	11	5
	6	8	5	5	29
	2	10	24	52	10
	170	5	8	8	6
	2	42	2	1	6
	11	5	5	5	11
	3	73	1	78	6
	13	6	227	5	15
	2	11	1	5	5
	8	5	16	9	1
	7	78	1	113	5
	56	10	6	7	4
	2	7	8	123	5
	261	5	21	5	2
	1	8	11	9	5
	67	5	6	7	4
	17	14	3	5	5
	31	6	6	5	10
	1	11	5	48	5
	10	5	5	8	3
	3	97	2	53	5
	5	6	33	21	4
	1	28	1	3	6
	15	10	20	20	15
	9	30	1	2	10
	12	15	12	14	16
	17	20	7	68	6
	6	9	23	13	434
	1	5	1	11	9
	11	17	7	5	39
	26	3	1	69	9
	9	9	27	5	14
	1	3	2	2	6
	12	17	14	13	29
	16	1	1	2	10
	7	133	24	30	4
	1	16	1	40	11
	14	6	7	5	40
	24	23	1	2	12
	10	6	35	9	4
	31	3	4	1	9
	21	6	15	5	2
	11	16	7	17	29
	9	6	6	16	4
	12	3	11	12	13
	17	5	191	25	9
	24	6	7	49	47
	331	5	7	15	14
	1	5	3	29	9
	67	8	5	13	4
	2	17	61	39	29
	336	5	5	5	10
	1	18	7	4	36
	21	14	5	6	16
	1	47	4	2	8
	301	5	5	11	5
	5	3	21	3	5
	22	51	5	9	2
	8	69	20	12	16
	8	5	5	7	1
	5	2	22	17	5
	6	5	5	9	98
	3	3	18	13	6
	6	7	5	5	9
	18	43	15	93	7
	5	301	5	6	25
	2	1	23	4	7
	37	5	5	5	5
	15	5	32	336	17
	12	5	5	19	2
	6	6	6	1	7
	9	5	13	37	6
	3	7	10	33	6
	35	8	5	29	1
	47	8	18	71	6
	5	6	5	36	6
	2	3	45	3	13
	6	10	5	10	2
	27	10	62	1	11
	11	11	5	35	4
	14	7	1	1	6
	13	11	5	36	6
	2	1	21	5	6
	18	19	5	12	41
	12	12	16	4	12
	351	15	5	20	8
	1	8	52	1	9
	148	7	5	19	2
	3	36	3	1	39
	8	5	5	10	27
	2	6	7	16	7
	44	9	11	120	2
	2	17	24	6	7
	93	7	5	21	30
	1	3	2	1	54
	394	5	5	121	24
	1	13	19	7	44
	32	5	282	247	528
	2	17	1	479	6
	6	5	6	16	18
	2	11	4	4	7
	16	6	29	16	4
	2	48	1	134	5
	5	5	26	15	53
	3	27	1	1	7
	11	7	5	16	50
	15	42	9	5	5
	5	9	7	17	6
	13	46	2	2	13
	22	5	6	27	14
	19	9	1	6	49
	6	5	6	57	1
	6	8	32	4	8
	5	12	5	7	2
	5	5	8	1	59
	6	31	5	48	5
	48	5	20	7	12
	22	18	5	20	5
	9	8	9	1	12
	5	171	16	9	4
	27	9	4	15	8
	5	6	6	31	2
	33	43	1	4	5
	8	6	8	15	20
	10	19	2	18	6
	5	6	248	6	7
	14	7	1	8	8
	27	55	10	7	1
	1	8	25	2	6
	10	111	5	8	4
	11	2	20	2	5
	8	61	5	8	39
	1	26	11	1	6
	19	6	5	38	175
	6	40	43	2	94
	409	10	5	40	5
	1	2	170	4	17
	82	236	5	24	4
	3	1	3	1	5
	37	5	5	18	1
	1	155	4	2	5
	443	6	6	11	2
	2	162	32	6	154
	17	5	5	7	34
	1	77	18	2	6
	15	5	5	28	355
	10	38	17	5	5
	14	5	5	40	91
	5	85	11	2	7
	6	5	5	21	20
	19	25	71	4	5
	13	5	5	12	1
	5	6	1	3	5
	12	7	5	6	5
	4	1	58	7	5
	13	5	5	6	84
	1	17	12	1	6
	5	7	6	50	9
	2	2	6	1	26
	32	12	6	82	8
	28	4	8	105	7
	6	184	11	9	3
	6	20	2	8	7
	9	5	5	5	8
	7	4	32	6	9
	8	6	5	5	3
	2	258	3	4	100
	5	6	6	5	1
	7	36	7	20	46
	13	8	9	5	1
	7	2	4	10	5
	5	277	180	11	2
	2	1	2	5	26
	26	15	25	25	1
	11	5	1	268	18
	28	13	33	5	1
	1	7	4	73	7
	20	5	5	5	3
	19	7	4	10	7
	18	7	5	6	2
	8	22	5	3	7
	524	5	13	6	10
	1	20	1	5	9
	471	5	19	23	7
	1	15	4	19	5
	116	5	5	26	42
	5	5	3	5	6
	22	5	23	5	147
	52	33	3	4	5
	26	5	6	7	31
	1	3	7	6	8
	23	5	5	6	12
	1	58	26	5	5
	18	7	16	5	6
	32	8	20	1	232
	9	5	6	9	39
	1	34	4	1	5
	10	5	6	5	238
	2	5	8	3	6
	10	9	46	5	88
	15	16	2	9	6
	5	6	24	29	7
	39	9	4	12	6
	18	8	240	8	70
	3	66	4	18	5
	13	6	9	17	7
	4	10	3	1	12
	7	9	5	27	1
	14	42	1	2	14
	6	6	9	18	23
	1	26	10	6	5
	17	6	5	5	7
	1	10	21	1	20
	5	12	5	13	6
	3	44	91	2	5
	24	6	6	35	39
	19	11	6	47	46
	20	164	5	17	1
	5	250	3	12	141
	5	6	5	24	1
	15	33	17	20	5
	145	390	5	45	1
	2	2	156	5	62
	5	5	12	15	56
	24	9	2	4	30
	33	5	11	28	1
	2	11	6	4	6
	27	5	5	6	152
	20	6	74	2	35
	5	5	6	35	3
	6	34	91	1	40
	9	5	8	5	2
	8	15	50	1	61
	6	5	6	21	37
	2	48	26	2	23
	8	5	7	44	4
	10	23	2	1	108
	5	5	6	9	228
	30	57	8	2	10
	8	5	38	8	18
	26	11	5	2	5
	5	8	8	19	22
	1	19	3	1	9
	10	5	6	75	10
	5	21	8	1	5
	5	8	5	43	26
	7	5	2	110	11
	6	5	5	5	3
	5	5	7	44	5
	8	5	5	5	16
	64	6	17	50	12
	11	5	5	7	5
	23	16	6	25	6
	5	5	18	5	34
	10	25	7	20	6
	12	9	7	5	2
	3	44	14	7	5
	6	10	20	8	13
	4	6	7	7	6
	5	5	6	19	8
	12	15	2	20	18
	19	6	5	7	10
	5	82	6	11	8
	5	16	5	9	10
	3	10	11	19	6
	229	7	5	5	4
	1	1	26	17	11
	31	8	6	5	30
	17	4	2	97	5
	5	122	6	6	3
	1	4	29	18	15
	19	13	6	11	8
	6	2	92	4	5
	17	9	5	7	7
	15	68	48	15	23
	10	8	5	5	1
	3	1	49	74	26
	19	9	6	11	3
	6	37	18	20	7
	16	133	5	6	3
	12	3	46	20	7
	6	18	5	5	13
	3	25	5	9	110
	5	347	5	6	3
	8	2	37	2	5
	19	5	5	11	14
	3	2	8	1	36
	8	8	5	5	6
	7	24	7	1	6
	20	5	5	22	46
	5	28	6	2	12
	13	5	5	9	37
	2	24	8	2	5
	5	5	164	29	8
	2	18	21	6	25
	15	5	5	6	2
	13	37	1	1	5
	6	5	5	5	19
	9	33	16	2	13
	8	5	5	5	11
	9	63	11	28	18
	12	5	5	41	3
	1	109	12	2	34
	5	9	5	9	4
	4	140	46	32	17
	5	5	8	17	1
	6	87	7	12	16
	5	9	11	43	3
	9	6	59	2	6
	14	155	6	5	2
	19	2	6	1	14
	5	17	7	70	9
	12	121	27	1	17
	8	6	5	25	1
	10	229	38	19	9
	16	5	10	5	5
	6	14	53	7	21
	5	6	9	84	1
	1	46	8	8	208
	14	178	11	8	2
	11	9	51	9	17
	7	15	5	172	1
	3	3	65	290	6
	22	5	5	5	12
	12	59	25	53	12
	36	5	265	5	30
	4	137	49	44	9
	30	5	6	6	5
	3	55	11	1	8
	9	8	5	39	16
	3	140	1	100	9
	198	5	5	10	23
	1	59	78	12	8
	9	10	6	49	11
	34	118	10	3	6
	35	23	6	17	17
	60	2	135	3	5
	10	165	7	5	74
	19	27	6	2	5
	47	20	6	55	10
	1	4	3	15	12
	6	6	6	46	44
	7	31	9	5	11
	36	19	262	9	6
	30	19	26	15	5
	91	18	11	22	29
	1	23	84	11	5
	245	23	5	7	64
	2	29	94	1	5
	8	39	5	6	19
	2	32	12	5	8
	18	6	5	16	4
	1	1	105	11	6
	5	17	5	14	26
	3	15	106	13	6
	15	27	11	10	33
	2	1	14	15	9
	6	47	5	6	28
	6	14	41	25	6
	9	164	7	20	9
	8	5	49	10	6
	6	17	11	34	33
	4	434	3	19	14
	22	13	6	9	24
	2	51	1	2	100
	25	13	171	19	2
	6	3	32	12	25
	28	5	13	15	28
	11	8	87	19	12
	16	10	6	10	2
	3	71	256	4	7
	35	8	11	18	64
	5	48	17	10	18
	10	186	5	33	28
	17	22	18	2	7
	6	8	5	78	3
	11	234	7	1	5
	5	6	173	17	22
	2	42	1	1	5
	5	6	12	26	1
	1	31	1	1	5
	40	228	20	36	22
	7	1	8	1	7
	27	6	17	9	5
	1	2	1	2	6
	8	5	7	85	5
	5	10	18	3	6
	37	5	16	15	27
	9	47	32	38	5
	17	5	6	6	17
	1	136	6	27	6
	5	5	8	7	12
	6	3	1	36	5
	21	5	8	5	8
	5	99	1	174	17
	24	5	16	9	2
	5	160	43	18	5
	17	14	5	9	7
	4	41	25	11	10
	6	6	5	5	2
	1	52	39	49	5
	5	5	6	12	19
	2	31	64	89	5
	5	6	5	64	14
	2	16	14	18	6
	13	12	11	21	21
	4	7	13	9	10
	6	185	5	20	15
	1	14	34	4	9
	242	81	6	35	9
	1	10	41	13	7
	51	7	8	93	12
	2	30	34	6	16
	18	21	6	27	2
	1	29	24	8	79
	5	5	11	25	4
	6	8	17	2	6
	11	116	207	6	5
	3	13	1	12	7
	32	14	9	15	4
	14	6	198	6	5
	5	5	5	21	7
	5	17	99	9	5
	5	6	5	16	21
	7	4	64	9	5
	16	26	6	5	29
	23	4	51	5	6
	12	5	6	16	10
	2	1	25	10	5
	7	5	175	27	1
	5	4	5	8	5
	10	133	10	10	8
	2	16	6	1	26
	7	5	10	14	6
	17	127	62	7	5
	181	5	7	13	15
	1	69	2	6	5
	137	5	5	10	33
	1	200	45	3	11
	9	6	5	23	14
	3	163	11	5	5
	14	6	6	9	33
	1	38	27	1	7
	5	5	14	19	90
	4	1	32	1	5
	14	7	5	14	94
	13	17	38	1	5
	49	17	5	11	20
	5	5	5	5	6
	14	283	9	265	23
	4	1	1	90	5
	5	174	9	7	14
	6	1	37	49	5
	5	78	28	5	41
	3	3	1	102	10
	5	200	12	5	18
	5	181	26	60	12
	13	5	5	5	19
	2	285	13	106	9
	16	5	10	11	6
	27	43	31	81	5
	17	6	6	7	1
	1	25	60	29	11
	6	5	19	9	11
	6	53	31	13	34
	8	6	7	34	1
	1	32	19	2	37
	11	12	12	144	2
	1	16	4	4	6
	25	326	213	28	3
	2	3	2	1	9
	43	18	8	21	7
	2	14	6	2	6
	11	36	85	8	9
	6	1	1	4	56
	51	7	5	10	9
	6	2	184	22	19
	17	21	5	21	10
	4	1	84	3	5
	15	344	6	22	37
	5	1	3	9	5
	5	11	5	24	3
	2	131	1	7	5
	20	5	6	22	52
	1	311	9	18	9
	16	77	5	10	49
	1	9	4	4	8
	5	44	99	22	1
	2	5	1	2	16
	24	24	51	22	9
	16	15	17	4	5
	15	18	6	11	25
	1	8	3	3	5
	9	17	5	9	4
	3	5	5	1	12
	24	3	5	5	6
	3	411	72	5	5
	221	2	5	12	6
	1	348	95	4	5
	29	300	9	16	11
	1	5	60	3	7
	9	147	6	18	6
	7	6	2	7	5
	29	54	5	30	10
	12	5	20	1	17
	7	1	6	6	21
	14	8	13	1	9
	6	32	5	56	13
	4	10	26	2	15
	170	12	5	6	2
	1	5	32	3	9
	12	19	6	15	3
	5	10	74	2	6
	56	30	12	9	3
	3	267	34	1	14
	27	1	9	8	5
	1	14	46	4	28
	282	13	16	158	2
	1	19	24	51	20
	19	1	15	5	2
	1	38	19	398	49
	54	2	175	5	1
	1	9	2	15	17
	14	7	41	5	6
	5	102	20	63	9
	12	6	6	72	30
	4	13	280	1	5
	9	9	7	29	3
	1	282	69	2	8
	52	6	5	31	6
	3	5	16	1	9
	10	229	5	17	13
	3	5	6	1	6
	41	110	5	65	8
	7	10	6	2	5
	8	2	142	22	17
	2	5	15	2	9
	25	70	5	45	11
	4	9	66	1	9
	14	27	5	10	8
	12	10	20	6	11
	21	65	5	15	15
	5	5	75	4	7
	5	28	5	8	79
	3	7	56	2	6
	15	64	5	6	5
	3	5	46	28	5
	19	4	5	17	3
	1	5	44	14	5
	17	12	5	37	8
	17	6	23	4	5
	14	2	5	8	10
	14	123	114	13	5
	13	2	6	15	39
	2	6	2	11	10
	6	1	6	7	18
	10	6	32	2	7
	15	22	6	7	43
	5	10	34	6	5
	22	129	6	40	2
	1	6	3	1	5
	856	80	5	5	20
	3	5	22	24	8
	21	44	5	6	5
	1	5	32	1	5
	17	8	120	5	5
	1	5	2	2	6
	9	115	9	29	9
	3	9	1	5	10
	19	37	5	15	7
	6	5	57	5	5
	41	15	5	21	4
	1	10	174	3	5
	15	13	5	8	9
	5	8	163	2	10
	23	7	5	7	1
	3	5	19	1	23
	13	13	130	11	7
	10	5	1	6	11
	11	12	81	55	1
	11	5	11	3	5
	5	4	5	123	15
	3	120	4	1	8
	20	18	8	6	4
	9	6	3	10	9
	12	10	5	8	6
	1	5	52	2	13
	6	19	5	10	1
	6	10	3	8	10
	7	9	5	7	8
	3	14	69	54	158
	18	79	6	5	3
	7	6	84	297	11
	10	53	6	22	1
	2	6	8	4	20
	14	107	6	71	13
	10	5	155	53	39
	20	1	5	33	36
	17	10	35	9	6
	14	36	6	20	7
	6	5	20	2	9
	21	62	11	36	19
	3	5	48	6	23
	72	3	9	38	7
	13	5	14	4	5
	23	4	15	63	4
	7	9	23	2	15
	11	43	10	18	5
	2	11	29	3	20
	14	46	100	16	6
	4	5	70	6	7
	14	14	5	10	4
	7	5	98	10	21
	881	3	5	7	3
	2	98	8	3	11
	28	7	5	11	1
	2	18	26	12	25
	16	39	5	6	4
	4	10	86	4	19
	16	7	6	8	8
	18	6	171	2	5
	21	10	5	8	6
	3	8	7	7	15
	16	30	6	7	2
	5	5	5	7	6
	12	159	6	12	9
	7	5	2	7	22
	23	87	5	15	7
	8	14	6	4	5
	5	35	148	17	23
	2	9	145	6	5
	26	7	7	24	2
	1	5	2	3	8
	11	17	5	6	3
	28	5	22	3	7
	20	3	5	16	4
	2	8	51	5	98
	31	16	5	7	4
	4	6	33	5	7
	22	21	6	8	11
	17	6	4	5	11
	5	10	5	11	14
	4	101	5	7	6
	6	1	8	9	3
	16	5	27	2	11
	11	9	5	9	6
	1	5	46	4	6
	5	7	7	16	13
	38	6	147	1	6
	4	204	6	63	12
	19	5	57	2	9
	9	61	6	22	14
	9	5	25	2	7
	4	90	7	8	31
	26	5	43	9	5
	8	2	10	12	24
	16	5	3	1	5
	17	9	6	201	12
	383	10	12	248	5
	1	70	5	14	21
	65	5	19	2	11
	1	107	77	11	5
	428	5	1	7	12
	1	46	7	9	25
	24	5	6	19	11
	2	12	20	10	8
	5	188	67	49	11
	9	26	5	19	58
	5	8	40	1	32
	1	16	5	5	27
	22	15	2	9	12
	7	29	5	10	10
	21	15	222	9	10
	6	19	8	8	34
	39	18	104	1	38
	1	41	7	32	34
	24	5	24	6	22
	7	19	7	44	8
	27	12	2	9	50
	1	28	6	11	16
	17	6	2	19	19
	3	30	101	28	4
	34	6	10	3	55
	3	3	5	8	1
	6	5	2	2	32
	8	27	7	7	1
	20	6	51	9	7
	2	1	5	16	8
	7	7	111	8	19
	3	33	5	12	1
	7	219	2	10	23
	3	11	5	11	3
	12	8	48	2	11
	4	23	6	11	7
	11	9	43	3	5
	2	8	8	7	1
	11	20	10	5	19
	1	50	5	10	7
	5	9	60	2	7
	3	43	12	105	15
	16	8	66	1	31
	1	3	5	36	11
	25	7	28	17	5
	6	19	5	5	10
	8	25	33	4	42
	2	123	5	16	3
	26	6	45	2	28
	1	98	5	43	4
	20	20	13	5	38
	2	63	5	9	14
	37	7	10	3	5
	1	3	9	23	4
	12	13	34	2	6
	8	20	98	18	18
	22	8	17	7	5
	3	54	7	16	59
	422	231	4	9	6
	8	5	18	12	15
	455	13	27	3	219
	1	26	12	7	21
	34	9	1	2	13
	1	27	5	12	38
	15	6	194	2	5
	10	141	5	30	78
	5	6	250	5	7
	1	56	5	11	32
	20	16	23	4	5
	8	9	5	46	20
	19	243	1	2	6
	8	5	5	9	5
	9	5	12	2	6
	4	15	6	24	14
	19	7	3	1	6
	9	18	80	9	40
	10	5	13	3	6
	1	82	9	34	13
	9	7	7	2	8
	1	3	6	203	12
	27	28	44	33	5
	8	41	7	6	32
	15	5	16	58	19
	6	63	5	10	20
	17	5	96	22	9
	27	1	6	20	3
	25	5	21	2	11
	3	79	5	5	11
	8	5	52	15	8
	1	39	6	5	7
	6	5	3	5	21
	34	31	5	13	15
	5	21	157	13	5
	35	11	5	5	11
	14	10	82	17	5
	51	68	14	14	1
	8	6	45	2	7
	40	12	8	5	2
	13	6	28	32	12
	48	45	5	10	121
	146	5	12	6	6
	9	14	135	21	1
	43	160	2	3	13
	1	1	56	5	5
	21	132	19	3	6
	24	9	10	9	8
	7	198	13	5	43
	1	32	54	12	1
	7	14	7	4	51
	14	3	5	5	4
	11	8	4	7	106
	54	10	16	5	6
	7	197	9	1	13
	32	96	14	8	4
	5	5	75	1	8
	76	16	5	12	2
	14	5	45	37	19
	36	37	6	85	3
	5	5	6	5	15
	21	55	5	14	13
	5	6	122	1	8
	2	25	5	20	4
	76	5	10	1	32
	4	132	5	12	1
	39	5	16	5	36
	4	110	6	9	4
	164	9	2	9	12
	9	36	111	14	1
	16	5	15	6	8
	2	32	11	10	3
	20	8	23	7	13
	4	78	7	7	5
	6	272	18	11	5
	1	7	5	44	15
	5	34	93	4	9
	6	9	7	117	13
	13	68	51	2	18
	3	6	5	5	3
	10	5	13	3	22
	6	2	5	16	1
	13	21	72	4	42
	5	13	5	24	1
	5	24	98	1	34
	11	5	5	11	2
	12	117	2	3	19
	1	8	5	25	1
	6	196	56	1	18
	2	79	5	16	20
	5	5	43	2	14
	43	72	8	36	1
	7	8	23	2	12
	13	7	8	31	1
	6	5	85	3	65
	34	56	8	42	45
	19	12	1	1	24
	3	22	115	11	15
	5	6	4	7	10
	4	65	7	18	3
	7	5	27	5	11
	30	1	15	23	40
	9	13	14	2	5
	16	3	49	6	21
	8	5	32	2	6
	16	11	11	67	31
	13	5	23	1	8
	13	83	8	82	1
	5	7	9	1	8
	44	18	29	173	4
	18	8	20	28	8
	5	66	6	6	20
	8	11	7	55	11
	1	36	14	6	5
	10	13	2	8	11
	2	38	6	11	10
	5	164	3	5	6
	1	2	30	7	9
	5	31	28	6	11
	5	6	73	5	8
	33	6	29	6	12
	24	6	104	5	22
	34	56	12	1	9
	19	27	121	9	6
	9	57	2	20	5
	1	40	9	28	6
	11	5	9	17	10
	3	168	22	8	43
	194	8	7	20	29
	13	7	8	16	6
	8	5	17	15	12
	1	42	7	8	1
	8	122	6	2	19
	1	3	5	16	2
	43	11	16	5	5
	12	33	11	14	10
	48	5	36	54	7
	7	44	6	6	30
	14	6	2	2	10
	3	1	5	8	26
	16	5	29	7	7
	20	4	19	15	33
	24	5	32	12	20
	17	1	9	8	1
	6	5	11	29	6
	1	18	12	8	1
	57	5	9	14	8
	6	112	19	30	11
	106	11	4	6	9
	5	2	5	28	10
	194	5	64	8	36
	2	13	7	9	1
	21	6	45	8	81
	38	36	5	56	1
	12	6	4	1	38
	36	8	9	14	1
	11	5	21	9	16
	42	81	8	19	1
	9	5	49	10	6
	12	63	18	100	1
	12	5	15	5	9
	22	62	9	16	9
	5	8	20	3	5
	35	72	24	24	3
	14	8	1	4	14
	6	33	5	30	9
	39	252	5	4	6
	55	1	6	38	2
	11	9	1	2	38
	44	3	159	33	1
	41	50	36	4	26
	31	2	6	13	5
	13	10	48	8	7
	34	10	77	35	17
	12	5	2	6	5
	4	1	39	39	8
	35	9	28	1	9
	5	13	31	57	2
	213	55	31	1	78
	3	13	7	169	5
	54	66	6	3	27
	16	1	6	27	1
	21	78	1	18	12
	16	1	9	115	2
	16	171	27	12	32
	26	3	5	5	2
	12	5	4	17	6
	19	6	73	5	2
	8	5	10	3	24
	3	88	5	5	5
	14	5	22	33	5
	6	46	5	21	33
	30	5	36	6	24
	17	144	136	10	1
	32	6	15	3	7
	11	325	22	19	2
	8	5	5	166	118
	10	48	13	5	2
	29	130	12	155	11
	5	3	5	8	22
	283	5	17	41	5
	7	5	8	9	34
	27	10	15	12	5
	3	4	5	14	44
	9	18	17	13	5
	43	123	5	8	39
	12	10	54	9	9
	2	3	5	15	61
	11	5	4	18	12
	30	85	7	16	13
	13	5	29	18	15
	37	25	5	45	63
	7	5	4	2	5
	34	9	5	151	23
	5	5	5	121	13
	13	26	5	40	5
	5	6	3	1	12
	40	15	7	17	44
	16	6	42	1	7
	11	3	5	127	62
	19	5	77	61	14
	1	13	7	184	17
	25	5	5	2	12
	8	1	5	31	9
	6	6	53	1	7
	16	1	5	5	3
	57	5	19	6	6
	17	8	9	5	12
	8	14	7	277	6
	1	3	5	5	2
	15	215	31	118	11
	27	4	5	5	19
	10	5	38	14	12
	5	7	12	5	31
	15	5	6	62	16
	6	1	20	8	10
	31	5	17	7	80
	1	21	161	5	3
	134	5	5	8	61
	3	13	12	11	3
	16	5	301	3	7
	1	11	5	5	3
	23	5	84	15	14
	1	62	6	40	10
	31	5	46	16	5
	1	2	178	7	6
	11	12	2	9	6
	3	15	26	7	13
	6	6	21	15	8
	5	60	5	8	1
	14	14	21	14	31
	15	21	5	141	10
	6	5	5	13	5
	24	62	5	7	3
	15	5	84	14	46
	33	39	7	24	1
	5	10	1	7	6
	10	5	5	155	4
	10	5	30	40	10
	6	55	16	7	6
	16	5	5	24	15
	10	11	7	125	1
	5	8	4	2	46
	7	19	11	5	1
	119	13	7	34	79
	2	28	5	164	7
	333	11	11	62	60
	3	6	8	5	1
	27	18	29	43	25
	2	7	5	5	32
	5	135	69	148	8
	11	1	5	5	1
	7	73	1	95	150
	1	3	12	5	1
	8	12	48	106	25
	62	4	5	5	3
	21	12	7	25	6
	1	3	5	18	15
	5	5	1	31	9
	21	1	16	9	16
	5	7	52	8	8
	7	3	23	62	13
	5	7	49	1	7
	3	5	9	10	18
	23	6	15	3	15
	3	8	120	24	4
	23	5	27	21	6
	13	96	6	154	7
	7	8	12	1	12
	31	3	13	113	9
	22	5	12	5	21
	24	11	17	5	87
	6	5	40	19	26
	8	12	10	63	14
	33	6	66	1	8
	35	12	5	33	16
	43	14	45	52	7
	1	16	5	83	8
	5	5	139	18	8
	2	15	6	11	41
	82	6	45	7	9
	3	1	17	183	14
	257	17	34	156	7
	2	4	11	5	2
	24	156	4	61	5
	4	1	143	5	8
	12	198	4	19	5
	44	6	6	5	6
	32	8	1	5	12
	32	8	20	5	77
	144	5	32	12	14
	2	9	5	5	19
	63	5	19	48	31
	2	41	5	5	2
	267	5	16	11	9
	9	179	6	5	1
	9	5	20	26	32
	5	26	5	12	10
	6	8	17	35	77
	21	73	9	5	15
	5	5	2	3	39
	1	46	6	5	6
	6	5	53	26	91
	12	8	9	5	11
	5	6	33	44	17
	5	16	5	11	2
	15	5	71	16	33
	34	11	26	17	6
	30	5	16	2	25
	11	42	5	13	1
	7	10	4	11	15
	4	15	5	10	2
	7	16	6	4	49
	33	1	5	51	1
	5	6	93	1	35
	14	6	8	7	6
	14	5	5	13	30
	14	1	6	116	1
	5	235	34	1	172
	6	1	5	97	1
	38	5	10	1	95
	2	11	12	119	88
	7	6	37	2	10
	7	4	10	12	4
	41	7	1	2	27
	2	17	5	19	1
	5	9	18	1	6
	12	4	206	89	13
	36	5	3	4	19
	1	37	47	5	2
	16	14	1	30	10
	33	38	11	5	1
	19	5	4	5	10
	12	3	38	126	106
	10	121	1	2	10
	8	1	21	156	5
	31	180	66	3	10
	6	1	6	28	46
	10	102	7	182	6
	2	4	5		73
	264	5	196		14
	8	10	14		1
	15	21	25		17
	2	17	5		2
	5	7	9		5
	2	4	148		9
	40	5	23		6
	34	15	16		8
	16	5	53		11
	1	9	5		24
	11	5	2		16
	38	4	13		50
	5	5	46		15
	13	9	5		67
	406	5	12		9
	2	96	14		1
	8	6	6		79
	4	4	12		8
	5	5	52		9
	11	18	10		5
	5	14	60		9
	18	1	5		2
	5	6	28		8
	8	20	15		2
	10	5	3		7
	15	1	5		19
	9	8	86		8
	52	20	8		18
	5	5	81		14
	5	1	10		44
	8	5	3		25
	3	8	7		17
	7	7	26		9
	9	16	13		9
	7	6	6		9
	59	13	11		15
	9	8	5		6
	2	48	131		12
	10	8	23		10
	12	34	30		3
	5	5	49		20
	1	13	5		5
	24	11	54		53
	79	2	6		10
	16	7	202		28
	9	20	5		1
	36	23	149		58
	23	29	6		2
	5	6	2		22
	8	18	7		34
	16	35	26		8
	16	2	5		6
	11	265	6		202
	3	15	125		2
	78	6	1		5
	2	5	6		3
	243	5	5		6
	8	24	10		1
	29	32	7		7
	9	29	5		3
	5	411	40		6
	1	3	5		38
	11	23	3		8
	42	5	7		34
	18	7	83		9
	23	5	10		119
	5	14	60		18
	11	20	6		1
	5	7	3		7
	1	5	15		11
	407	5	18		14
	4	31	5		1
	18	7	19		9
	2	9	10		8
	6	12	41		10
	9	1	5		23
	15	9	9		16
	5	8	11		2
	5	11	25		5
	5	16	5		2
	5	7	36		5
	32	6	5		8
	11	5	24		5
	1	12	6		2
	9	21	10		6
	15	20	5		6
	16	5	19		12
	21	11	5		10
	5	6	15		11
	14	5	5		26
	5	26	17		19
	18	13	6		34
	15	26	15		22
	3	8	5		4
	16	9	2		5
	9	71	5		2
	6	5	2		15
	9	3	5		38
	7	21	7		9
	3	4	141		3
	13	33	1		6
	22	4	25		28
	5	36	66		86
	30	1	6		1
	12	6	81		38
	12	7	5		1
	7	5	2		24
	7	3	5		3
	8	7	14		45
	53	5	5		2
	16	9	31		14
	12	1	8		10
	9	17	74		6
	11	1	5		10
	13	141	76		30
	1	4	13		5
	8	16	8		35
	4	9	6		11
	19	6	75		6
	6	10	5		6
	262	11	10		22
	1	2	6		5
	24	6	3		23
	2	6	6		3
	6	8	2		12
	3	1	142		7
	15	6	5		5
	7	7	24		8
	39	6	29		93
	1	16	15		5
	28	5	2		5
	7	14	5		17
	11	8	24		57
	14	2	5		2
	14	15	11		143
	7	10	14		40
	11	5	2		5
	19	3	5		5
	7	5	11		5
	3	1	5		100
	354	10	26		5
	1	1	5		161
	56	451	2		11
	11	3	8		43
	12	10	50		14
	14	20	5		22
	9	5	3		6
	2	22	6		6
	5	5	6		19
	14	67	5		1
	12	5	27		16
	46	132	6		5
	16	5	23		23
	1	3	6		1
	5	6	1		10
	10	12	5		7
	5	5	53		11
	2	36	15		1
	5	6	8		22
	26	62	5		1
	8	5	3		8
	6	16	15		9
	29	12	21		49
	9	4	5		18
	8	14	1		27
	70	43	13		19
	22	10	35		9
	34	6	47		18
	10	31	7		85
	17	1	161		9
	9	15	1		7
	35	38	11		11
	5	10	2		42
	25	2	9		19
	5	20	14		124
	7	39	7		8
	8	19	36		9
	47	1	5		2
	19	123	1		29
	24	5	5		13
	215	5	5		30
	2	1	5		6
	12	9	29		46
	1	2	5		4
	5	17	25		12
	1	7	5		3
	10	6	29		5
	55	3	5		18
	9	5	5		14
	126	13	5		19
	5	5	7		231
	29	35	5		34
	5	5	13		11
	31	8	5		20
	6	5	30		11
	33	16	5		6
	12	7	30		17
	24	9	6		1
	238	5	44		10
	15	28	5		16
	14	5	8		8
	32	10	8		7
	5	215	21		8
	7	2	5		31
	24	249	13		7
	3	1	5		115
	26	5	5		9
	50	28	6		1
	11	11	2		5
	3	238	264		49
	5	11	4		14
	1	56	5		40
	8	5	5		7
	30	11	17		9
	5	6	20		5
	7	44	9		21
	11	5	19		19
	16	5	13		2
	5	28	74		17
	45	18	12		16
	5	69	13		8
	2	24	5		24
	5	1	11		11
	11	188	5		1
	7	1	3		6
	32	23	12		14
	7	5	1		17
	17	5	9		26
	5	8	4		14
	44	5	6		9
	7	9	52		15
	22	5	19		43
	9	5	10		51
	10	5	6		1
	11	27	34		52
	27	5	5		21
	11	2	11		12
	3	5	6		14
	5	119	17		15
	2	6	21		15
	29	1	58		14
	15	392	19		8
	177	37	38		16
	1	5	10		3
	52	475	12		19
	2	11	14		10
	20	5	10		12
	4	16	274		13
	6	52	1		25
	1	5	28		18
	36	1	24		8
	3	14	37		14
	18	13	36		16
	82	6	14		10
	85	18	2		16
	7	248	5		12
	13	3	7		17
	1	50	5		2
	46	244	19		24
	17	240	5		6
	30	2	4		16
	1	33	5		2
	6	7	138		268
	4	9	5		296
	7	13	1		5
	1	5	5		16
	8	86	30		10
	3	9	5		2
	19	131	12		5
	4	5	5		14
	36	15	9		10
	4	13	212		16
	21	14	5		5
	1	11	7		13
	17	15	35		6
	3	24	5		1
	74	10	4		5
	10	7	9		10
	9	28	1		6
	2	11	7		3
	34	12	60		7
	22	9	9		8
	14	23	15		9
	60	14	5		9
	6	87	17		11
	4	9	5		32
	13	1	33		10
	28	5	14		19
	7	10	5		5
	67	17	5		6
	5	4	3		15
	26	125	5		33
	10	9	6		16
	9	13	9		11
	9	18	22		14
	1	9	5		28
	5	3	2		12
	40	35	5		8
	5	11	1		34
	59	11	5		1
	5	7	50		46
	15	9	13		1
	10	2	34		45
	61	7	11		6
	22	60	12		9
	4	24	9		16
	12	29	46		14
	1	6	66		10
	194	16	1		9
	1	5	215		7
	9	2	2		22
	1	5	61		4
	17	35	2		13
	4	5	30		5
	7	38	1		5
	2	7	31		6
	6	1	3		5
	3	10	23		3
	15	1	7		29
	1	6	27		15
	9	37	7		7
	1	21	8		4
	26	14	1		5
	5	14	14		7
	15	12	1		11
	7	11	19		9
	12	1	6		15
	26	5	7		6
	10	5	10		6
	1	87	12		7
	9	1	1		9
	38	115	6		3
	13	17	1		8
	2	5	11		4
	16	50	30		6
	25	11	5		2
	19	39	23		8
	29	10	5		3
	5	12	15		9
	26	21	5		1
	5	71	14		10
	77	5	10		2
	59	3	9		6
	1	8	5		12
	32	64	4		19
	3	9	5		3
	153	28	6		9
	2	5	5		7
	5	18	13		49
	34	5	5		9
	5	91	3		199
	17	8	7		389
	5	2	5		5
	4	5	5		18
	5	7	9		5
	1	26	5		1
	19	9	5		21
	64	13	160		20
	5	6	8		12
	24	8	5		12
	10	20	153		11
	46	6	5		25
	15	1	123		5
	34	20	7		13
	5	1	31		7
	36	171	5		10
	5	41	32		6
	1	21	7		10
	15	1	80		9
	7	34	13		14
	9	141	16		5
	45	37	6		1
	11	3	19		8
	29	6	5		4
	5	22	11		5
	23	14	64		1
	7	2	1		8
	14	73	105		7
	12	9	1		6
	25	8	17		4
	11	18	1		16
	4	40	15		5
	8	8	1		15
	22	18	5		5
	13	1	8		7
	9	30	26		7
	95	1	5		5
	1	9	6		2
	47	6	6		80
	3	63	8		3
	11	5	2		12
	3	18	16		9
	5	1	4		14
	1	41	5		2
	28	11	1		37
	2	5	5		2
	9	14	1		8
	4	10	6		4
	10	290	2		11
	1	15	5		7
	14	36	4		8
	2	10	20		12
	14	42	11		6
	7	6	14		10
	9	1	10		10
	1	6	5		19
	20	26	16		13
	1	6	10		1
	14	27	10		9
	26	5	6		2
	5	8	14		12
	33	30	5		72
	5	10	28		30
	5	38	9		2
	5	3	2		13
	46	70	5		11
	5	11	19		12
	72	39	8		5
	5	26	25		14
	33	5	5		3
	5	14	1		33
	14	16	5		1
	348	3	18		7
	31	5	16		1
	8	42	4		240
	22	18	6		3
	10	4	29		7
	38	8	5		8
	6	36	2		5
	50	12	5		170
	6	133	20		5
	3	6	7		44
	5	6	6		13
	83	6	5		41
	5	34	8		5
	2	7	6		9
	11	1	16		7
	18	65	6		9
	5	2	5		21
	3	35	5		34
	12	1	3		6
	3	61	6		57
	5	2	1		6
	1	30	12		14
	7	2	12		9
	2	13	165		7
	5	6	3		13
	43	107	11		2
	14	3	10		14
	17	48	5		38
	5	11	49		22
	15	20	8		5
	5	33	3		5
	15	5	5		17
	6	23	16		14
	16	9	5		3
	9	39	13		16
	30	13	5		2
	9	85	83		15
	17	14	5		8
	130	72	5		15
	3	5	7		24
	17	91	1		8
	1	5	5		7
	54	49	9		50
	1	7	6		17
	12	4	40		9
	1	5	7		3
	16	7	59		32
	3	10	7		3
	22	32	2		17
	5	6	8		1
	19	15	5		6
	18	10	8		9
	17	22	28		8
	13	18	6		31
	7	9	36		6
	3	25	5		2
	6	2	24		5
	1	9	5		6
	12	1	38		8
	11	5	5		2
	12	4	1		5
	1	5	5		11
	8	10	4		5
	5	12	5		15
	18	4	14		6
	4	7	6		58
	7	17	18		6
	9	9	19		8
	9	22	3		27
	3	5	276		3
	25	11	1		20
	2	5	22		1
	11	2	3		31
	6	49	9		11
	10	8	5		11
	1	20	10		8
	6	181	2		9
	5	20	15		17
	40	37	10		27
	2	13	25		10
	6	9	3		11
	1	5	10		3
	323	9	6		10
	1	8	68		1
	6	92	2		204
	4	7	51		267
	5	40	2		8
	12	6	21		65
	12	13	21		5
	52	6	272		1
	15	9	47		5
	1	17	5		79
	5	7	49		8
	35	10	8		17
	6	8	4		6
	12	13	5		3
	5	6	63		13
	37	12	5		1
	6	4	4		87
	145	5	5		2
	15	180	14		223
	49	5	8		1
	10	27	20		44
	13	7	5		6
	14	83	14		31
	10	12	5		10
	29	18	2		10
	9	6	5		5
	181	86	112		27
	1	6	11		2
	73	8	11		11
	1	6	7		21
	53	60	40		18
	3	10	5		10
	7	84	6		23
	10	6	13		12
	13	5	16		17
	7	13	19		24
	27	20	7		13
	5	6	19		9
	7	4	30		17
	6	9	6		3
	7	7	25		41
	3	15	8		2
	27	2	1		46
	2	5	7		2
	7	16	2		21
	1	12	59		3
	56	1	4		48
	1	5	130		1
	8	6	1		180
	14	5	78		205
	22	23	1		8
	2	11	44		128
	54	8	16		5
	3	9	9		1
	15	50	11		10
	1	21	10		37
	9	20	3		6
	5	14	33		75
	26	10	29		80
	1	5	20		10
	307	1	31		5
	471	8	8		25
	43	28	57		5
	6	10	5		1
	186	2	67		35
	1	23	5		1
	11	75	21		17
	6	21	9		3
	56	76	17		14
	1	7	5		4
	42	1	2		32
	2	23	5		1
	15	35	3		68
	1	59	14		2
	5	2	1		15
	34	14	177		17
	6	7	76		15
	38	27	46		1
	5	1	2		20
	111	59	10		4
	191	1	4		5
	2	32	5		2
	183	1	24		22
	60	30	15		10
	6	116	2		22
	9	5	5		7
	5	13	13		17
	290	12	5		2
	7	11	1		17
	29	5	9		22
	5	89	21		13
	72	5	5		16
	13	78	20		14
	15	5	5		5
	5	11	3		29
	4	6	5		2
	172	46	82		22
	1	5	8		3
	63	10	2		14
	5	9	5		2
	6	18	53		24
	3	6	19		2
	10	64	63		111
	4	5	5		4
	7	9	37		207
	2	5	10		1
	16	2	2		7
	5	14	114		426
	24	34	16		9
	3	13	10		31
	12	28	25		6
	1	6	40		20
	5	5	47		5
	2	73	5		44
	6	2	2		22
	5	7	6		1
	27	15	24		10
	1	24	40		22
	6	2	18		21
	7	5	10		13
	25	13	2		15
	8	23	6		7
	17	2	49		10
	1	6	17		25
	7	5	53		8
	5	10	23		2
	14	4	26		42
	3	43	24		1
	33	4	15		7
	2	34	64		2
	18	5	1		23
	1	17	6		2
	18	9	5		46
	2	8	65		13
	18	22	4		38
	3	13	81		11
	69	32	499		20
	1	6	6		6
	61	18	93		12
	1	12	6		11
	142	23	32		8
	4	14	96		22
	13	15	44		20
	20	11	14		7
	12	30	243		11
	1	17	5		11
	21	7	93		11
	3	6	52		1
	5	23	12		8
	6	17	43		6
	11	3	16		19
	25	9	7		11
	19	9	3		20
	39	16	163		14
	9	6	330		27
	12	36	6		15
	8	7	1		22
	6	17	5		1
	9	9	66		9
	14	35	5		1
	20	5	1		8
	13	20	9		1
	19	18	8		34
	6	8	5		2
	9	8	3		19
	13	6	9		1
	7	5	67		9
	47	8	6		2
	30	134	55		187
	3	13	7		112
	15	77	36		5
	40	5	6		52
	11	18	12		10
	2	6	147		72
	37	79	1		5
	3	9	9		213
	274	63	1		10
	3	5	5		34
	28	87	22		5
	72	5	5		2
	5	7	4		5
	31	10	5		39
	6	81	290		29
	12	11	5		1
	5	25	33		19
	26	66	5		2
	6	94	3		19
	8	53	6		2
	5	33	35		6
	60	9	57		12
	9	4	5		16
	2	5	15		11
	6	15	9		16
	1	7	112		2
	5	48	2		87
	7	11	33		11
	5	51	3		19
	10	5	5		1
[truncated: 12,874 more rows]
