# Supplementary material for: RNAi of Complex I and V of the electron transport chain in glutamate neurons extends life span, increases sleep, and decreases locomotor activity in Drosophila melanogaster
Source: PLoS One. 2023 Jun 15;18(6):e0286828. doi: 10.1371/journal.pone.0286828 (PMC10270625; doi:10.1371/journal.pone.0286828)
Supplement: S8 Table — (XLSX) [file pone.0286828.s012.xlsx]

## Sheet: Sheet1
Female fertility
Adult flies produced from the mating to white control
	Days	D42-GAL4/+							D42>CG9172 RNAi							D42>CG5389 RNAi							UAS-CG9172-RNAi+							UAS-CG5389-RNAi+
	1	29.8	26.8	21	26.2	25.6	21.8		28.4	24	31	26.4	22	26		28.8	29.6	22.8	19.2	25.4	21.6		27.2	23.8	28.6	26	21.8	28.2		30.2	29	21.8	17.2	23.4	24.6
	5	10.2	10.6	9.6	7.4	10.2	13		12	13.4	9.6	12	7.6	11		10.8	14	10.2	8.6	13.6	10.4		11.8	13.4	10	12.2	13.2	10.6		11.4	11.2	14	7.2	15	9.8
	10	12.4	18.6	13.4	14.8	14.8	14.6		11.6	13.6	11.8	14.6	15.2	15		17.8	14.8	8.8	18	16.4	7.8		10.6	14.8	12.2	15.6	12.2	17.2		16.2	15.8	9	14	20.4	10
	15	6	9.4	8.4	10.2	5	8		9	11.6	11	3.4	14.2	9.4		12.8	14.2	11.6	4.8	3.2	4.6		9.4	12	11	6.4	16.2	9		14.8	14.2	11.6	6.8	5.2	5.6
	20	5.6	15.8	9.6	15.2	13	9.8		7.4	11	7	10.4	7.4	8		9.7	8.8	10	9.2	13.8	9.2		8.4	9.6	5.8	9.4	6.2	7.8		10.6	9.2	10.2	9.6	8.2	9.8
	25	6	7.6	4.6	8.4	11.8	10.8		5.4	8.8	5.8	12.4	9.8	9.8		13.6	6.4	9.2	8.8	10.8	9.4		4	9.2	4.8	14.4	9.8	9.4		14.4	7.4	9.8	9.2	8.4	7.6
	30	9	8.8	5.4	9.6	8.4	14		6	16	17.2	9.2	8	12		10.2	6	7.2	4.8	11	15.4		7.2	14.4	15.2	8.6	8.2	11.6		10.4	8	5.2	5.2	9.8	11.4
