# Supplementary material for: RNAi of Complex I and V of the electron transport chain in glutamate neurons extends life span, increases sleep, and decreases locomotor activity in Drosophila melanogaster
Source: PLoS One. 2023 Jun 15;18(6):e0286828. doi: 10.1371/journal.pone.0286828 (PMC10270625; doi:10.1371/journal.pone.0286828)
Supplement: S9 Table — (XLSX) [file pone.0286828.s013.xlsx]

## Sheet: ETC RNAi starvation assay
Survival on starvation, 10 day old females
Hour of death recorded
Genotype	D42-GAL4 /+	UAS-CG9172-RNAi / +	UAS-CG5389-RNAi / +	D42>CG9172 RNAi	D42>CG5389 RNAi
	40	25	40	17	40
	43.5	40	43.5	25	40
	46	40	43.5	40	43.5
	46	46	43.5	40	43.5
	46	46	43.5	40	46
	46	46	46	43.5	46
	46	48	46	43.5	46
	46	48	46	43.5	46
	46	48	46	43.5	46
	46	48	46	43.5	46
	46	48	46	46	46
	46	48	46	46	46
	46	48	46	46	48
	48	48	46	48	48
	48	48	46	48	48
	48	48	46	48	48
	48	48	46	48	48
	48	55	48	48	48
	48	55	48	48	48
	48	55	48	48	48
	48	55	48	48	48
	50.5	55	48	48	48
	50.5	55	48	48	48
	50.5	55	48	48	50.5
	50.5	55	48	48	50.5
	50.5	55	48	48	50.5
	50.5	55	50.5	48	55
	50.5	55	50.5	50.5	55
	55	55	50.5	50.5	55
	55	55	55	50.5	55
	55	55	55	50.5	55
	55	55	55	50.5	55
	55	55	55	50.5	55
	55	55	55	55	55
	55	55	55	55	55
	55	55	55	55	65
	55	55	55	55	65
	55	55	55	55	65
	55	55	65	55	65
	55	55	65	55	65
	55	55	65	55	65
	55	55	65	55	65
	55	55	65	55	65
	55	55	65	55	65
	55	55	65	55	65
	65	55	65	55	65
	65	55	65	55	65
	65	55	65	55	65
	65	55	68	55	65
	65	55	68	55	65
	65	55	68	55	68
	65	55	68	55	68
	65	55	68	55	68
	65	55	68	65	68
	65	65	68	65	68.5
	65	65	68	65	68.5
	65	68	68	65	68.5
	65	68	68	65	68.5
	65	68	68.5	65	71
	65	68	68.5	65	74
	65	71	71	65	74
	65	71	71	65	74
	65	71	74	65	79
	68	71	74	68	79
	68	71	74	68.5	79
	68	71	74	68.5	79
	68	74	74	68.5	79
	68	74	79	71	79
	68	74	79	71	79
	68	74	79	71	79
	68	79	79	74	79
	68.5	79	79	74	79
	74	79	79	74	79
	79	79	79	74	90.5
	79	79	79	79	90.5
	79	79	79	79	90.5
	79	79	79	79	90.5
	79	79	79	79	90.5
	90.5	79	79	79	90.5
	90.5	79	90.5	79	90.5
	90.5	79	90.5	90.5	90.5
	90.5	90.5	90.5	90.5	90.5
	90.5	90.5	90.5	90.5	90.5
	90.5	90.5	90.5	90.5	90.5
	90.5	90.5	90.5	90.5	90.5
	90.5	90.5	90.5	90.5	90.5
	90.5	90.5	90.5	90.5	90.5
	90.5	90.5	90.5	90.5	90.5
	90.5	90.5	90.5	90.5	90.5
	90.5	90.5	90.5	90.5	90.5
	90.5	90.5	90.5	90.5	90.5
	94	94	90.5	90.5	90.5
	94	94	90.5	90.5	90.5
	94	94	90.5	90.5	90.5
	94	94	90.5	90.5	90.5
	94	94	90.5	90.5	90.5
	94	94	90.5	90.5	90.5
	94	94	90.5	90.5	90.5
	94	94	90.5	90.5	90.5
	94	94	90.5	90.5	90.5
	94	94	90.5	90.5	90.5
	94	94	90.5	90.5	90.5
	94	94	90.5	90.5	90.5
	94	94	90.5	90.5	90.5
	94	94	90.5	90.5	94
	94	94	90.5	90.5	94
	94	94	90.5	90.5	94
	94	94	90.5	90.5	94
	94	94	90.5	90.5	94
	94	94	90.5	90.5	94
	94	94	90.5	90.5	94
	94	94	90.5	90.5	94
	94	94	90.5	90.5	94
	94	94	94	90.5	94
	94	94	94	94	94
	94	94	94	94	94
	94	94	94	94	94
	94	94	94	94	94
	94	94	94	94	94
	94	94	94	94	94
	94	94	94	94	94
	100	94	94	94	94
	100	94	94	94	94
	100	94	94	94	94
	100	94	94	94	94
	100	94	94	94	94
	100	94	94	94	100
	100	94	94	94	100
	100	94	94	94	100
	100	94	94	94	100
	100	94	94	94	100
	100	94	94	94	100
	100	94	94	94	100
	100	94	94	94	100
	100	94	94	94	100
	100	94	94	94	100
	100	94	94	94	100
	100	94	94	94	100
	100	94	94	94	100
	100	94	94	94	100
	100	94	100	100	100
	100	94	100	100	100
	100	94	100	100	100
	100	94	100	100	100
	100	94	100	100	100
	100	103	100	100	100
	100	103	100	100	100
	100	103	100	100	100
	103	103	100	100	100
	103	103	100	100	100
	103	103	100	100	100
	103	103	100	100	100
	103	103	100	100	103
	103	103	100	100	103
	103	103	100	100	103
	103	103	100	100	103
	103	103	100	100	103
	103	103	100	100	103
	103	103	100	103	103
	103	103	100	103	103
	103	103	100	103	103
	103	103	100	103	103
	103	103	100	103	103
	103	103	103	103	103
	103	103	103	103	103
	103	103	103	103	103
	103	103	103	103	103
	103	103	103	103	103
	103	103	103	103	103
	103	103	103	103	103
	103	103	103	103	103
	103	103	103	103	113
	103	103	103	103	113
	103	113	103	103	113
	113	113	103	103	113
	113	113	103	103	113
	113	117	103	103	113
	113	117	103	103	113
	113	117	103	113	113
	113	117	103	113	113
	113	117	103	113	113
	113	117	103	113	113
	113	117	113	113	113
	113	117	113	113	113
	113	117	113	113	113
	113	117	113	113	113
	113	117	113	113	113
	113	117	113	113	113
	113	117	113	113	113
	113	117	113	113	113
	113	117	113	113	113
	113	117	113	113	113
	113	117	113	113	113
	113	117	113	113	113
	113	117	113	113	113
	113	117	113	113	113
	113	117	113	113	113
	113	119	113	113	113
	113	119	113	113	113
	113	119	113	113	113
	113	119	113	113	113
	113	119	113	113	113
	113	119	113	117	113
	113	119	113	117	117
	113	119	113	117	117
	113	119	113	117	117
	113	125	113	117	119.5
	113	125	113	117	119.5
	113	127	113	117
	113	127	117	117
	113	127	117	117
	113	127	117	117
	113	136	117	117
	113	139	117	119
	113		117	119
	113		117	119.5
	113		117	119.5
	113		119.5	119.5
	117		119.5	119.5
	117		119.5	119.5
	117		121	119.5
	117		125	119.5
	117		125	119.5
	117		125	119.5
	117		136	121
	117		136	125
	117		139	125
	117			125
	117			127
	117			136
	117			139
	117
	117
	117
	117
	117
	117
	117
	117
	119.5
	119.5
	119.5
	119.5
	119.5
	125
	136
	136
	90.33	86.7477	87.6476	86.9719	86.6779
